# Supplementary material for: Assessing the Risk of Invasion by Tephritid Fruit Flies: Intraspecific Divergence Matters
Source: PLoS One. 2015 Aug 14;10(8):e0135209. doi: 10.1371/journal.pone.0135209 (PMC4537207; doi:10.1371/journal.pone.0135209)
Supplement: S1 File — (XLS) [file pone.0135209.s001.xls]

## Sheet: anastrepha fraterculus
Longitude	Latitude	Country	Locality1	Locality2	Reference
-58.23	-31.98	Argentina	Entre Rios	El palmar	Alberti et al. 2002
-58.67	-34.65	Argentina	Buenos Aires	Ituzaingo	Alberti et al. 2002
-59.45	-34.67	Argentina	Buenos Aires	Mercedes	Alberti et al. 2002
-58.37	-34.83	Argentina	Buenos Aires	Ministro rivadavia	Alberti et al. 2002
-58.8	-34.63	Argentina	Buenos Aires	Moreno	Alberti et al. 2002
-65.38	-26.78	Argentina	Tucuman	San Javier	Alberti et al. 2002
-58.15	-31.03	Argentina	Entre Rios	Concordia	Alberti et al. 2008
-65.33	-26.8	Argentina	Tucuman	Horco molle yuto	Alberti et al. 2008
-65.03	-32.35	Argentina	San Luis	Merlo	Alberti et al. 2008
-52.35	-31.77	Argentina	Rio Grande do Sul	Pelotas	Alberti et al. 2008
-55.87	-27.38	Argentina	Misiones	Posadas	Alberti et al. 2008
-64.45	-33.63	Argentina	Jujuy	Yuto	Alberti et al. 2008
-92.19	15.39	Mexico	Chiapas	Canyon mazapa de madero	Aluja et al. 2003
-92.18	15.38	Mexico	Chiapas	Canyon mazapa de madero	Aluja et al. 2003
-96.1	19.07	Mexico	Veracruz	El Conchal	Aluja et al. 2000
-96.43	19.28	Mexico	Veracruz	Paso de Ovejas	Aluja et al. 2000
-96.6	19.28	Mexico	Veracruz	Coyolar	Aluja et al. 2000
-96.47	19.32	Mexico	Veracruz	Puente Nacional	Aluja et al. 2000
-96.7	19.32	Mexico	Veracruz	Apazapan	Aluja et al. 2000
-96.95	19.32	Mexico	Veracruz	Vaqueria	Aluja et al. 2000
-97.05	19.32	Mexico	Veracruz	Amatla	Aluja et al. 2000
-97.08	19.32	Mexico	Veracruz	El Arenal	Aluja et al. 2000
-96.92	19.33	Mexico	Veracruz	Limones	Aluja et al. 2000
-96.98	19.33	Mexico	Veracruz	Cosautlan	Aluja et al. 2000
-97.02	19.33	Mexico	Veracruz	Texin	Aluja et al. 2000
-96.32	19.35	Mexico	Veracruz	Playa Oriente	Aluja et al. 2000
-96.55	19.35	Mexico	Veracruz	Emiliano zapata	Aluja et al. 2000
-97.02	19.35	Mexico	Veracruz	El Diez	Aluja et al. 2000
-96.37	19.37	Mexico	Veracruz	Cardel	Aluja et al. 2000
-96.88	19.37	Mexico	Veracruz	Llano Grande	Aluja et al. 2000
-96.93	19.37	Mexico	Veracruz	Tejeria	Aluja et al. 2000
-96.65	19.38	Mexico	Veracruz	Plan del Rio	Aluja et al. 2000
-96.93	19.38	Mexico	Veracruz	Monte Blanco	Aluja et al. 2000
-96.87	19.4	Mexico	Veracruz	San Pedro	Aluja et al. 2000
-96.97	19.4	Mexico	Veracruz	Teocelo	Aluja et al. 2000
-96.6	19.42	Mexico	Veracruz	El Aguaje	Aluja et al. 2000
-96.68	19.42	Mexico	Veracruz	Cerro Gordo	Aluja et al. 2000
-97	19.42	Mexico	Veracruz	Xico	Aluja et al. 2000
-96.87	19.43	Mexico	Veracruz	Bella Esperanza	Aluja et al. 2000
-96.95	19.43	Mexico	Veracruz	Coatepec	Aluja et al. 2000
-96.75	19.45	Mexico	Veracruz	Corral Grande	Aluja et al. 2000
-96.77	19.47	Mexico	Veracruz	Miradores	Aluja et al. 2000
-96.6	19.5	Mexico	Veracruz	Actopan	Aluja et al. 2000
-96.9	19.52	Mexico	Veracruz	Xalapa	Aluja et al. 2000
-96.38	19.53	Mexico	Veracruz	Playa Azul	Aluja et al. 2000
-96.98	19.57	Mexico	Veracruz	Acajete	Aluja et al. 2000
-96.37	19.58	Mexico	Veracruz	La Mancha	Aluja et al. 2000
-96.93	19.62	Mexico	Veracruz	Jilotepec	Aluja et al. 2000
-97.03	19.62	Mexico	Veracruz	La Joya	Aluja et al. 2000
-96.78	19.97	Mexico	Veracruz	Martinez de la Torre	Aluja et al. 2000
-97.35	20.4	Mexico	Veracruz	Morgadal	Aluja et al. 2000
-90.92	16.12	Mexico	Chiapas	Chajul	Aluja et al. 2003
-48.11	-10.76	Brazil	Tocantins	Monte do carno	Bomfim, Uchôa-Fernandes & Bragança 2007
-48.32	-10.25	Brazil	Tocantins	Palmas	Bomfim, Uchôa-Fernandes & Bragança 2007
-48.12	-10.35	Brazil	tocantins	Palmas	Bomfim, Uchôa-Fernandes & Bragança 2007
-48.68	-10.73	Brazil	tocantins	Porto nacional	Bomfim, Uchôa-Fernandes & Bragança 2007
-86.27	11.99	Nicaragua	Meseta de los pueblos	Masaya	Borge & Basedow 1997
-60.26	-3.15	Brazil	Amazonias	Manaus	Zucchi & da Silva 2011
-74.38	4.75	Colombia	Cundinamarca	Anolaima	Canal 2013
-73.08	5.83	Colombia	Boyaca	Duitama	Canal 2013
-73.07	7.1	Colombia	Santander	Florida blanca	Canal 2013
-75.31	4.41	Colombia	Tolima	iIbague	Canal 2013
-77.13	1.62	Colombia	Narino	la union	Canal 2013
-75.15	5.37	Colombia	Caldas	Pensilvania	Canal 2013
-76.22	4.39	Colombia	Valle del Cauca	Roldanillo	Canal 2013
-75.91	4.29	Colombia	Valle del Cauca	Sevilla	Canal 2013
-76.91	1.2	Colombia	Putumayo	Sibundoy	Canal 2013
-64.32	-23.14	Argentina	Salta	Oran	DIPTERA SITE - http://www.sel.barc.usda.gov/diptera/tephriti/tephriti.htm
-55.33	-20.65	Brazil	Mato Grosso do Sul	Aquidauana	DIPTERA SITE - http://www.sel.barc.usda.gov/diptera/tephriti/tephriti.htm
-39.1	-12.67	Brazil	Bahia	Cruz das Almas	DIPTERA SITE - http://www.sel.barc.usda.gov/diptera/tephriti/tephriti.htm
-38.98	-12.65	Brazil	Bahia	Muritiba	DIPTERA SITE - http://www.sel.barc.usda.gov/diptera/tephriti/tephriti.htm
-52.38	-27.18	Brazil	Santa Catarina	Nova Teutonia	DIPTERA SITE - http://www.sel.barc.usda.gov/diptera/tephriti/tephriti.htm
-52.34	-31.77	Brazil	Rio Grande do Sul	Pelotas	DIPTERA SITE - http://www.sel.barc.usda.gov/diptera/tephriti/tephriti.htm
-54.08	-20.44	Brazil	Mato Grosso do Sul	Terenos	DIPTERA SITE - http://www.sel.barc.usda.gov/diptera/tephriti/tephriti.htm
-75.49	5.71	Colombia	Antioquia	Bejorral [municipio]	DIPTERA SITE - http://www.sel.barc.usda.gov/diptera/tephriti/tephriti.htm
-75.56	6.32	Colombia	Antioquia	Bello	DIPTERA SITE - http://www.sel.barc.usda.gov/diptera/tephriti/tephriti.htm
-75.57	6.17	Colombia	Antioquia	Envigado	DIPTERA SITE - http://www.sel.barc.usda.gov/diptera/tephriti/tephriti.htm
-75.59	6.29	Colombia	Antioquia	Medellin	DIPTERA SITE - http://www.sel.barc.usda.gov/diptera/tephriti/tephriti.htm
-75.6	6.3	Colombia	Antioquia	Medellin	DIPTERA SITE - http://www.sel.barc.usda.gov/diptera/tephriti/tephriti.htm
-75.94	4.27	Colombia	Valle del Cauca	Sevilla	DIPTERA SITE - http://www.sel.barc.usda.gov/diptera/tephriti/tephriti.htm
-84.02	10.43	Costa Rica	Heredi	3 km. S of Puerto Viejo	DIPTERA SITE - http://www.sel.barc.usda.gov/diptera/tephriti/tephriti.htm
-83.33	9.17	Costa Rica	Puntarenas	Buenos Aires	DIPTERA SITE - http://www.sel.barc.usda.gov/diptera/tephriti/tephriti.htm
-85.1	10.43	Costa Rica	Guanacaste	Canas	DIPTERA SITE - http://www.sel.barc.usda.gov/diptera/tephriti/tephriti.htm
-84.48	10.07	Costa Rica	Alajuela	Santiago de San Ram&#243;n	DIPTERA SITE - http://www.sel.barc.usda.gov/diptera/tephriti/tephriti.htm
-85.07	10.73	Costa Rica	Alajuela	Upala	DIPTERA SITE - http://www.sel.barc.usda.gov/diptera/tephriti/tephriti.htm
-78.24	1.01	Ecuador	Carchi	El Chical	DIPTERA SITE - http://www.sel.barc.usda.gov/diptera/tephriti/tephriti.htm
-78.35	-0.07	Ecuador	Pichincha	Guayllabamba	DIPTERA SITE - http://www.sel.barc.usda.gov/diptera/tephriti/tephriti.htm
-78.4	-1.37	Ecuador	Tungurahua	Hacienda Pilula	DIPTERA SITE - http://www.sel.barc.usda.gov/diptera/tephriti/tephriti.htm
-78.51	-1.31	Ecuador	Tungurahua	Patate	DIPTERA SITE - http://www.sel.barc.usda.gov/diptera/tephriti/tephriti.htm
-89.08	13.47	El Salvador	La Paz	Municipio San Luis Talpa	DIPTERA SITE - http://www.sel.barc.usda.gov/diptera/tephriti/tephriti.htm
-89.51	16.59	Guatemala	Peten	Dolores	DIPTERA SITE - http://www.sel.barc.usda.gov/diptera/tephriti/tephriti.htm
-90.7	14.4	Guatemala	Escuintla	Palen	DIPTERA SITE - http://www.sel.barc.usda.gov/diptera/tephriti/tephriti.htm
-89.45	16.39	Guatemala	Peten	Popten	DIPTERA SITE - http://www.sel.barc.usda.gov/diptera/tephriti/tephriti.htm
-89.94	16.8	Guatemala	Peten	San Francisco	DIPTERA SITE - http://www.sel.barc.usda.gov/diptera/tephriti/tephriti.htm
-95.1	18.42	Mexico	Veracruz	15 km. N of Catemaco	DIPTERA SITE - http://www.sel.barc.usda.gov/diptera/tephriti/tephriti.htm
-100.02	25.28	Mexico	Nuevo Leon	Allende	DIPTERA SITE - http://www.sel.barc.usda.gov/diptera/tephriti/tephriti.htm
-103.12	21.42	Mexico	Zacatecas	Canon de Juchipila	DIPTERA SITE - http://www.sel.barc.usda.gov/diptera/tephriti/tephriti.htm
-94.19	16.29	Mexico	Oaxaca	Chahuites	DIPTERA SITE - http://www.sel.barc.usda.gov/diptera/tephriti/tephriti.htm
-91.83	18.64	Mexico	Campeche	Ciudad del Carmen	DIPTERA SITE - http://www.sel.barc.usda.gov/diptera/tephriti/tephriti.htm
-92.15	14.68	Mexico	Chiapas	Ciudad Hidalgo	DIPTERA SITE - http://www.sel.barc.usda.gov/diptera/tephriti/tephriti.htm
-96.84	19.47	Mexico	Veracruz	El Chico	DIPTERA SITE - http://www.sel.barc.usda.gov/diptera/tephriti/tephriti.htm
-88.48	19.18	Mexico	Quintana Roo	Felipe Carrillo Puerto	DIPTERA SITE - http://www.sel.barc.usda.gov/diptera/tephriti/tephriti.htm
-97	18.9	Mexico	Veracruz	Fortin de las Flores	DIPTERA SITE - http://www.sel.barc.usda.gov/diptera/tephriti/tephriti.htm
-97.09	20.45	Mexico	Veracruz	Gutierrez Zamora	DIPTERA SITE - http://www.sel.barc.usda.gov/diptera/tephriti/tephriti.htm
-95.05	18.37	Mexico	Veracruz	Lago Catemaco	DIPTERA SITE - http://www.sel.barc.usda.gov/diptera/tephriti/tephriti.htm
-99.57	24.86	Mexico	Nuevo Leon	Linares	DIPTERA SITE - http://www.sel.barc.usda.gov/diptera/tephriti/tephriti.htm
-99.02	23.32	Mexico	Tamaulipas	Llera	DIPTERA SITE - http://www.sel.barc.usda.gov/diptera/tephriti/tephriti.htm
-92.18	15.38	Mexico	Chiapas	Mazapa de Madero	DIPTERA SITE - http://www.sel.barc.usda.gov/diptera/tephriti/tephriti.htm
-90.92	16.12	Mexico	Chiapas	Ocosingo	DIPTERA SITE - http://www.sel.barc.usda.gov/diptera/tephriti/tephriti.htm
-102.28	22.15	Mexico	Aguascalientes	Pabellon de Arteaga	DIPTERA SITE - http://www.sel.barc.usda.gov/diptera/tephriti/tephriti.htm
-92.37	14.85	Mexico	Chiapas	Soconusco region	DIPTERA SITE - http://www.sel.barc.usda.gov/diptera/tephriti/tephriti.htm
-92.26	14.88	Mexico	Chiapas	Talisman	DIPTERA SITE - http://www.sel.barc.usda.gov/diptera/tephriti/tephriti.htm
-92.28	14.9	Mexico	Chiapas	Tapachula	DIPTERA SITE - http://www.sel.barc.usda.gov/diptera/tephriti/tephriti.htm
-97.4	20.95	Mexico	Veracruz	Tuxpan	DIPTERA SITE - http://www.sel.barc.usda.gov/diptera/tephriti/tephriti.htm
-97.82	26.16	United States	Texas	La feria, Cameron Co.	DIPTERA SITE - http://www.sel.barc.usda.gov/diptera/tephriti/tephriti.htm
-97.7	26.19	United States	Texas	Harlingen, Cameron Co.	DIPTERA SITE - http://www.sel.barc.usda.gov/diptera/tephriti/tephriti.htm
-98.14	27.23	United States	Texas	Falfurrias	DIPTERA SITE - http://www.sel.barc.usda.gov/diptera/tephriti/tephriti.htm
-97.99	26.16	United States	Texas	Weslaco, Hidalgo Co.	DIPTERA SITE - http://www.sel.barc.usda.gov/diptera/tephriti/tephriti.htm
-98.05	26.17	United States	Texas	Donna, Hidalgo Co.	DIPTERA SITE - http://www.sel.barc.usda.gov/diptera/tephriti/tephriti.htm
-98.15	26.19	United States	Texas	San Juan, Hidalgo Co.	DIPTERA SITE - http://www.sel.barc.usda.gov/diptera/tephriti/tephriti.htm
-98.18	26.19	United States	Texas	Pharr, Hidalgo Co.	DIPTERA SITE - http://www.sel.barc.usda.gov/diptera/tephriti/tephriti.htm
-98.23	26.2	United States	Texas	McAllen, Hidalgo Co.	DIPTERA SITE - http://www.sel.barc.usda.gov/diptera/tephriti/tephriti.htm
-98.32	26.22	United States	Texas	Mission, Hidalgo Co.	DIPTERA SITE - http://www.sel.barc.usda.gov/diptera/tephriti/tephriti.htm
-99.51	27.51	United States	Texas	Laredo	DIPTERA SITE - http://www.sel.barc.usda.gov/diptera/tephriti/tephriti.htm
-97.92	26.15	United States	Texas	Mercedes	DIPTERA SITE - http://www.sel.barc.usda.gov/diptera/tephriti/tephriti.htm
-97.78	26.48	United States	Texas	Raymondville, Willacy Co.	DIPTERA SITE - http://www.sel.barc.usda.gov/diptera/tephriti/tephriti.htm
-71.15	8.6	Venezuela	Merida	Manzano Alto,Hacienda El Alto	DIPTERA SITE - http://www.sel.barc.usda.gov/diptera/tephriti/tephriti.htm
-36.66	-9.75	Brazil	Alagaos	Arapiraca	Gonçalves et al. 2006
-36.18	-10.13	Brazil	Alagaos	Coruripe	Gonçalves et al. 2006
-35.74	-9.67	Brazil	Alagaos	maceio	Gonçalves et al. 2006
-36.03	-9.16	Brazil	alagaos	Niao dos palmare	Gonçalves et al. 2006
-35.54	-9.48	Brazil	alagaos	Paripuera	Gonçalves et al. 2006
-35.85	-9.48	Brazil	Alagaos	Rio Largo	Gonçalves et al. 2006
-67.7	-16.2	Bolivia	La Paz	Nor Yungas	Gonzáles et al. 2011
-67.72	-16.19	Bolivia	La Paz	Nor Yungas	Gonzáles et al. 2011
-67.72	-16.18	Bolivia	La Paz	Nor Yungas	Gonzáles et al. 2011
-58.02	-31.39	Argentina	Entre Rios	Concordia	Hernández-Ortiz et al. 2012
-65.33	-26.78	Argentina	Tucuman	Horco molle yuto	Hernández-Ortiz et al. 2012
-65.32	-27.04	Argentina	Tucuman	na	Hernández-Ortiz et al. 2012
-55.93	-27.4	Argentina	Misiones	Posadas	Hernández-Ortiz et al. 2012
-48.31	-22.94	Brazil	Sao Paulo	Botucatu	Hernández-Ortiz et al. 2012
-51.01	-26.78	Brazil	Santa Catarina	Cacador	Hernández-Ortiz et al. 2012
-45.35	-23.78	Brazil	Sao Paulo	Ilhabela	Hernández-Ortiz et al. 2012
-47.65	-22.73	Brazil	Sao Paulo	Piracicaba	Hernández-Ortiz et al. 2012
-46.62	-23.55	Brazil	Sao Paulo	Sao Paulo	Hernández-Ortiz et al. 2012
-45.41	-23.76	Brazil	Sao Paulo	Sao sebastian	Hernández-Ortiz et al. 2012
-45.7	-22.77	Brazil	Sao Paulo	Ubatuba	Hernández-Ortiz et al. 2012
-48.23	-18.95	Brazil	Minas Gerais	Uberlandia	Hernández-Ortiz et al. 2012
-74.46	4.64	Colombia	Cundinamarca	la mesa	Hernández-Ortiz et al. 2012
-75.19	4.44	Colombia	Ibague	Tolima	Hernández-Ortiz et al. 2012
-79.9	-2.2	Ecuador	Guayaquil	guayaquil	Hernández-Ortiz et al. 2012
-90.54	14.61	Guatemala	Guatemala city	Guatemala city	Hernández-Ortiz et al. 2012
-96.66	19.28	Mexico	Veracruz	Apazapan	Hernández-Ortiz et al. 2012
-88.65	19.63	Mexico	Quintana Roo	Chunhubub	Hernández-Ortiz et al. 2012
-96.96	19.46	Mexico	Veracruz	Coatepec	Hernández-Ortiz et al. 2012
-96.66	19.36	Mexico	Veracruz	emiliano zapata	Hernández-Ortiz et al. 2012
-95.07	18.59	Mexico	Veracruz	los tuxtlas	Hernández-Ortiz et al. 2012
-92.05	16.2	Mexico	Chiapas	San Vincente	Hernández-Ortiz et al. 2012
-96.62	19.39	Mexico	Veracruz	Teocelo	Hernández-Ortiz et al. 2012
-79.85	9.15	Panama	Barro colorado	Barro colorado	Hernández-Ortiz et al. 2012
-79.86	8.74	Panama	La campana	Panama	Hernández-Ortiz et al. 2012
-71.35	10.74	Venezuela	Zulia	Corrales	Hernández-Ortiz et al. 2012
-70.25	9.28	Venezuela	Trujillo	Loma Mintibis	Hernández-Ortiz et al. 2012
-71.05	8.96	Venezuela	Merida	Santo Domingo	Hernández-Ortiz et al. 2012
-70.47	9.26	Venezuela	Trujillo	Sector Diego Diaz	Hernández-Ortiz et al. 2012
-90.22	20.04	Mexico	Campeche	Tenabo Tinun	Hernández-Ortiz et al. 2012
-50.38	1.01	Brazil	Amapa	Cutias do Araguari	Jesus-Barros et al. 2012
-52.34	-31.77	Brazil	Pelotas	Pelotas	Joachim-Bravo et al. 2013
-51.52	-29.17	Brazil	Rio Grande do Sul	Bento Gonçalves	Joachim-Bravo et al. 2013
-51.28	-28.82	Brazil	Rio Grande do Sul	Ipe	Joachim-Bravo et al. 2013
-50.93	-28.51	Brazil	Rio Grande do Sul	Vacaria	Joachim-Bravo et al. 2013
-49.93	-28.29	Brazil	Santa Catarina	Sæo Joaquim	Joachim-Bravo et al. 2013
-50.33	-27.82	Brazil	Lages	Lages	Joachim-Bravo et al. 2013
-47.65	-22.73	Brazil	Sao Paulo	Piracicaba	Joachim-Bravo et al. 2013
-39.08	-15.29	Brazil	Bahia	Una	Joachim-Bravo et al. 2013
-40.08	-13.86	Brazil	Bahia	Jequi	Joachim-Bravo et al. 2013
-41.84	-13.64	Brazil	Bahia	Livramento de N. Senhora	Joachim-Bravo et al. 2013
-39.16	-12.81	Brazil	Bahia	Conceiçæo de Almeida	Joachim-Bravo et al. 2013
-35.74	-9.67	Brazil	Alagaos	Maceio	Joachim-Bravo et al. 2013
-35.33	-6.1	Brazil	Rio Grande do Norte	Monte Alegre	Joachim-Bravo et al. 2013
-35.26	-5.92	Brazil	Rio Grande do Norte	Pamamirin	Joachim-Bravo et al. 2013
-35.21	-5.8	Brazil	Rio Grande do Norte	Natal	Joachim-Bravo et al. 2013
-71.18	8.6	Venezuela	Merida	Merida	Katiyar, Molina & Matheus 2000
-72.07	7.58	Venezuela	Sto Domingo	na	Katiyar, Molina & Matheus 2000
-72.45	7.85	Venezuela	San Antonio	na	Katiyar, Molina & Matheus 2000
-72.25	8.03	Venezuela	Colon Techira	na	Katiyar, Molina & Matheus 2000
-71.98	8.13	Venezuela	La Grita	na	Katiyar, Molina & Matheus 2000
-71.73	8.33	Venezuela	Tovar Merida	na	Katiyar, Molina & Matheus 2000
-70.67	8.87	Venezuela	Sto.Domingo	na	Katiyar, Molina & Matheus 2000
-71.88	8.97	Venezuela	Sta.Barbara	na	Katiyar, Molina & Matheus 2000
-70.2	9.28	Venezuela	San Giusto	na	Katiyar, Molina & Matheus 2000
-70.62	9.35	Venezuela	Valera Trujillo	na	Katiyar, Molina & Matheus 2000
-72.55	10.05	Venezuela	Machiques Zulia	na	Katiyar, Molina & Matheus 2000
-71.63	10.68	Venezuela	Maracaibo Zulia	na	Katiyar, Molina & Matheus 2000
-69.5	10.8	Venezuela	Churuguara Falcon	na	Katiyar, Molina & Matheus 2000
-69.62	11.3	Venezuela	El Isiro	na	Katiyar, Molina & Matheus 2000
-69.68	11.42	Venezuela	Coro Falcon	na	Katiyar, Molina & Matheus 2000
-70.22	9.27	Venezuela	Bocono	Trujillo	Katiyar, Molina & Matheus 2000
-72.43	7.47	Venezuela	Betania	Tachira	Katiyar, Molina & Matheus 2000
-74.27	5.74	Colombia	Tequendama	Anapoima	Martínez & Serna 2005
-57.69	-19.01	Brazil	Mato Grosso do Sul	Canal de tamengo	Minzão & Uchôa-Fernandes 2008
-57.72	-19.04	Brazil	na	Sitio Pigio de Amor	Minzão & Uchôa-Fernandes 2008
-38.99	-12.25	Brazil	Bahia	Barrolandia	Silva et al. 2011
-39.12	-13.94	Brazil	Bahia	Canamu	Silva et al. 2011
-39.48	-13.73	Brazil	Bahia	Gandu	Silva et al. 2011
-39.64	-14.07	Brazil	Bahia	Ibirataia	Silva et al. 2011
-39.04	-14.79	Brazil	Bahia	Ilheus	Silva et al. 2011
-39.74	-14.14	Brazil	Bahia	Ipiau	Silva et al. 2011
-39	-14.28	Brazil	Bahia	Itacare	Silva et al. 2011
-39.43	-14.88	Brazil	Bahia	Itape	Silva et al. 2011
-40.28	-15.24	Brazil	Bahia	Itapetinga	Silva et al. 2011
-40.14	-13.51	Brazil	Bahia	itirucu	Silva et al. 2011
-39.59	-13.83	Brazil	Bahia	Nova ibia	Silva et al. 2011
-39.06	-16.45	Brazil	Bahia	Porto seguro	Silva et al. 2011
-39.1	-13.54	Brazil	Bahia	Taperoa	Silva et al. 2011
-41.67	-13.24	Brazil	Bahia	Ubaira	Silva et al. 2011
-39.07	-15.27	Brazil	Bahia	Una	Silva et al. 2011
-39.07	-13.37	Brazil	Bahia	Valenca	Silva et al. 2011
-39.48	-13.69	Brazil	Bahia	Wenceslau guimaraes	Silva et al. 2011
-50.88	-28.52	Brazil	Rio Grande do Sul	Rio Grande do Sul	Nunes et al. 2010
-58.83	-28.83	Argentina	Corrientes	9 de Julio	Orono et al. 2006
-64.37	-22.75	Argentina	Salta	Aguas Blancas	Orono et al. 2006
-65.77	-27.33	Argentina	Tucuman	Alpachiri	Orono et al. 2006
-59.03	-28.52	Argentina	Corrientes	Bella Vista	Orono et al. 2006
-65.95	-26.1	Argentina	Salta	Cafayate	Orono et al. 2006
-58.42	-34.6	Argentina	Buenos Aires	Cap. Federal	Orono et al. 2006
-58.65	-34.65	Argentina	Buenos Aires	Castelar	Orono et al. 2006
-65.48	-24.92	Argentina	Salta	Cerrillos	Orono et al. 2006
-57.98	-30.75	Argentina	Entre Rios	Chajarê	Orono et al. 2006
-65.6	-27.35	Argentina	Tucuman	Concepcion	Orono et al. 2006
-58.02	-31.4	Argentina	Entre Rios	Concordia	Orono et al. 2006
-65.45	-26.72	Argentina	Tucuman	El Siambon	Orono et al. 2006
-65.13	-26.7	Argentina	Tucuman	El Timbo	Orono et al. 2006
-59.88	-33.67	Argentina	Buenos Aires	Gdor. Castro	Orono et al. 2006
-57.58	-27.75	Argentina	Corrientes	General Paz	Orono et al. 2006
-55.22	-27.5	Argentina	Misiones	Itacuruz	Orono et al. 2006
-58.67	-34.67	Argentina	Buenos Aires	Ituzaing	Orono et al. 2006
-56.68	-27.58	Argentina	Corrientes	Ituzaing	Orono et al. 2006
-58.75	-34.68	Argentina	Buenos Aires	Jos C. Paz	Orono et al. 2006
-65.38	-24.62	Argentina	Salta	La Caldera	Orono et al. 2006
-65.57	-27.78	Argentina	Tucuman	La Cocha	Orono et al. 2006
-58.1	-31.28	Argentina	Entre Rios	La Criolla	Orono et al. 2006
-65.57	-27.23	Argentina	Tucuman	La Florida	Orono et al. 2006
-64.95	-26.7	Argentina	Tucuman	La Ramada	Orono et al. 2006
-65.37	-26.97	Argentina	Tucuman	La Reduccion	Orono et al. 2006
-65.32	-26.85	Argentina	Tucuman	La Rinconada	Orono et al. 2006
-65.43	-24.03	Argentina	Jujuy	Le n	Orono et al. 2006
-55.53	-27.32	Argentina	Misiones	Loreto	Orono et al. 2006
-65.27	-26.7	Argentina	Tucuman	Los Nogales	Orono et al. 2006
-65.57	-27.15	Argentina	Tucuman	Los Sosa	Orono et al. 2006
-65.28	-26.92	Argentina	Tucuman	Malvinas	Orono et al. 2006
-59.43	-34.65	Argentina	Buenos Aires	Mercedes	Orono et al. 2006
-57.63	-30.25	Argentina	Corrientes	Monte Caseros	Orono et al. 2006
-54.78	-23.55	Argentina	Misiones	Montecarlo	Orono et al. 2006
-65.02	-27.1	Argentina	Salta	Oran	Orono et al. 2006
-58.3	-31.97	Argentina	Entre Rios	Palmar	Orono et al. 2006
-60.53	-31.73	Argentina	Entre Rios	Paran	Orono et al. 2006
-58.92	-34.47	Argentina	Buenos Aires	Pilar	Orono et al. 2006
-55.88	-27.37	Argentina	Misiones	Posadas	Orono et al. 2006
-65.42	-26.9	Argentina	Tucuman	Potrero las Tablas	Orono et al. 2006
-65.58	-27.22	Argentina	Tucuman	Pueblo Viejo	Orono et al. 2006
-65.43	-26.65	Argentina	Tucuman	Raco	Orono et al. 2006
-65.58	-24.98	Argentina	Salta	Rosario de lerma	Orono et al. 2006
-65.57	-28.02	Argentina	Tucuman	Rumi Punco	Orono et al. 2006
-65.22	-26.83	Argentina	Tucuman	S.M. de Tucuman	Orono et al. 2006
-65.27	-26.75	Argentina	Tucuman	San Felipe	Orono et al. 2006
-65.4	-26.78	Argentina	Tucuman	San Javier	Orono et al. 2006
-60.22	-33.33	Argentina	Buenos Aires	San Nicolas	Orono et al. 2006
-65.27	-26.88	Argentina	Tucuman	San Pablo	Orono et al. 2006
-59.68	-33.7	Argentina	Buenos Aires	San Pedro	Orono et al. 2006
-64.87	-24.23	Argentina	Jujuy	San Pedro	Orono et al. 2006
-65.5	-26.23	Argentina	Tucuman	San Pedro de Colalao	Orono et al. 2006
-59.17	-28.17	Argentina	Corrientes	Sombrerito	Orono et al. 2006
-65.27	-26.73	Argentina	Tucuman	Tafi Viejo	Orono et al. 2006
-64.83	-26.58	Argentina	Tucuman	Taruca Pampa	Orono et al. 2006
-55.1	-27.17	Argentina	Misiones	Taruma	Orono et al. 2006
-58.33	-31.17	Argentina	Entre Rios	Villa Adela	Orono et al. 2006
-58.55	-34.53	Argentina	Buenos Aires	Villa Adelina	Orono et al. 2006
-65.62	-27.6	Argentina	Tucuman	Villa Alberdi	Orono et al. 2006
-65.28	-26.75	Argentina	Tucuman	Villa Carmela	Orono et al. 2006
-65.2	-31.95	Argentina	Cordoba	Villa Dolores	Orono et al. 2006
-64.95	-26.5	Argentina	Tucuman	Villa Padre Monti	Orono et al. 2006
-65.55	-27.25	Argentina	Tucuman	Villa Quinteros	Orono et al. 2006
-56.28	-28.83	Argentina	Corrientes	Virasoro	Orono et al. 2006
-65.03	-32.05	Argentina	Cordoba	Yacanto	Orono et al. 2006
-64.47	-23.63	Argentina	Jujuy	Yuto	Orono et al. 2006
-64.4	-23.1	Argentina	Salta	El Oculto	Oroño et al. 2005
-64.33	-23.13	Argentina	Salta	San ramon nueva oran	Oroño et al. 2005
-64.25	-23.28	Argentina	Salta	Tabacal	Oroño et al. 2005
-64.42	-23.55	Argentina	Salta	Urundel	Oroño et al. 2005
-64.6	-23.73	Argentina	Jujuy	Caimancito	Orono et al. 2006
-64.77	-23.78	Argentina	Jujuy	Calilegua	Orono et al. 2006
-60.53	-31.77	Argentina	Entre Rios	Paran	Orono et al. 2006
-59.63	-30.73	Argentina	Entre Rios	La Paz	Ovruski et al. 2008
-65.92	-26.55	Argentina	tucuma	Amaicha del valle	Ovruski et al. 2010
-65.93	-26.37	Argentina	Tucuman	Colalao delle valle	Ovruski et al. 2010
-65.72	-26.87	Argentina	Tucuman	Tafi del vale	Ovruski et al. 2010
-65.91	-26.1	Argentina	Salta	Cafayate	Ovruski et al. 2010
-66.03	-26.7	Argentina	Catamarca	santa Maria	Ovruski et al. 2010
-59.05	-28.52	Argentina	Corrientes	Bella Vista	Segura et al. 2006
-54.75	-26.66	Argentina	Cordillera	Caraguatay	Segura et al. 2006
-58.02	-31.38	Argentina	Entre Rios	Concordia	Segura et al. 2006
-65.08	-26.91	Argentina	Tucuman	Horco Molle	Segura et al. 2006
-55.13	-26.9	Argentina	Misiones	Itacuruzu	Segura et al. 2006
-58.67	-34.67	Argentina	Buenos Aires	Ituzaingo (Buenos Aires)	Segura et al. 2006
-56.66	-27.6	Argentina	Corrientes	Ituzaingo (Corrientes)	Segura et al. 2006
-65.31	-26.85	Argentina	Tucuman	La Rinconada	Segura et al. 2006
-59.43	-34.65	Argentina	Buenos Aires	Mercedes	Segura et al. 2006
-65.03	-32.35	Argentina	San Luis	Merlo	Segura et al. 2006
-57.63	-30.28	Argentina	Espinal	Monte Caseros	Segura et al. 2006
-54.78	-26.57	Argentina	paranaense	Montecarlo	Segura et al. 2006
-64.33	-23.13	Argentina	Salta	Oran	Segura et al. 2006
-58.28	-32.16	Argentina	Pampeana	Palmar	Segura et al. 2006
-58.9	-34.45	Argentina	Buenos Aires	Pilar	Segura et al. 2006
-55.88	-27.38	Argentina	Misiones	Posadas	Segura et al. 2006
-65.78	-28.5	Argentina	Catamarca	S.F. Valle de Catamarca	Segura et al. 2006
-65.76	-28.45	Argentina	Catamarca	San Isidro	Segura et al. 2006
-65.33	-26.85	Argentina	Tucuman	San Javier	Segura et al. 2006
-66.06	-26.78	Argentina	Tucuman	San Jose	Segura et al. 2006
-59.72	-33.66	Argentina	Buenos Aires	San Pedro	Segura et al. 2006
-58.7	-27.7	Argentina	paranaense	Sombrerito	Segura et al. 2006
-65.35	-26.75	Argentina	Tucuman	Tafi Viejo	Segura et al. 2006
-65.27	-26.73	Argentina	Tucuman	Tafi cillo	Segura et al. 2006
-58.2	-31.1	Argentina	Entre Rios	Villa Adela	Segura et al. 2006
-58.55	-34.53	Argentina	Buenos Aires	Villa Adelina	Segura et al. 2006
-65.73	-28.43	Argentina	Cordoba	Villa Dolores	Segura et al. 2006
-56.17	-28.5	Argentina	Espinal	Virasoro	Segura et al. 2006
-64.47	-23.63	Argentina	Jujuy	Yuto	Segura et al. 2006
-50.8	-28.45	Brazil	Rio Grande do Sul	Vacaria	Selivon, Perondini & Morgante 2005
-45.54	-23.67	Brazil	Sao Paulo	Sao Sebastiao	Selivon, Perondini & Morgante 2005
-46.22	-23.3	Brazil	Sao Paulo	Santa Isabel	Selivon, Perondini & Morgante 2005
-46.83	-23.08	Brazil	Sao Paulo	Louveira	Selivon, Perondini & Morgante 2005
-49.17	-22.28	Brazil	Sao Paulo	Bauru	Selivon, Perondini & Morgante 2005
-44.2	-19.42	Brazil	Minas Gerais	Sete lagoas	Selivon, Perondini & Morgante 2005
-39.17	-12.5	Brazil	Bahia	Conceicao do Almeida	Selivon, Perondini & Morgante 2005
-35.22	-5.8	Brazil	Rio Grande do Norte	Natal	Selivon, Perondini & Morgante 2005
-65.22	-26.82	Argentina	Tucuman	na	Smith-Caldas et al. 2001
-50	-26.78	Brazil	Santa Catarina	Cacador	Smith-Caldas et al. 2001
-52.6	-26.1	Brazil	Santa Catarina	Chapeco	Smith-Caldas et al. 2001
-43.42	-15.75	Brazil	Minas Gerais	Janauba	Smith-Caldas et al. 2001
-40.03	-19.42	Brazil	Espirito	Linhares	Smith-Caldas et al. 2001
-46.55	-23.12	Brazil	Sao Paulo	Monte Alegre do Sul	Smith-Caldas et al. 2001
-47.63	-20.58	Brazil	Sao Paulo	Sao Jos da Bela Vista	Smith-Caldas et al. 2001
-38.7	-12.55	Brazil	Bahia	Santa Amaro	Smith-Caldas et al. 2001
-50.9	-28.5	Brazil	Rio Grande do Sul	vacaria	Smith-Caldas et al. 2001
-74.62	5	Colombia	La Mesa	na	Smith-Caldas et al. 2001
-73.62	6.02	Colombia	Sevilla	na	Smith-Caldas et al. 2001
-84	9.37	Costa Rica	Puntarenas	na	Smith-Caldas et al. 2001
-90.38	14.53	Mexico	Chiapas	na	Smith-Caldas et al. 2001
-71.13	8.58	Venezuela	Merida	na	Smith-Caldas et al. 2001
-64.45	10.37	Venezuela	Caracas	na	Smith-Caldas et al. 2001
-50.93	-28.51	Brazil	Rio Grande do Sul	Vacaria	Sobrinho Jr & De Brito 2012
-51.02	-26.78	Brazil	Santa Catarina	Cacador	Sobrinho Jr & De Brito 2012
-46.14	-23.85	Brazil	Sao Paulo	Bertioga	Sobrinho Jr & De Brito 2012
-45.41	-23.76	Brazil	Sao Paulo	Sao Sebastiao	Sobrinho Jr & De Brito 2012
-46.19	-23.52	Brazil	Sao Paulo	Moji das Cruzes	Sobrinho Jr & De Brito 2012
-49.06	-22.31	Brazil	Sao Paulo	Bauru	Sobrinho Jr & De Brito 2012
-48.78	-22.19	Brazil	Sao Paulo	Bor	Sobrinho Jr & De Brito 2012
-48.74	-22.07	Brazil	Sao Paulo	Barriri	Sobrinho Jr & De Brito 2012
-47.89	-22.02	Brazil	Sao Paulo	Sao Carlos	Sobrinho Jr & De Brito 2012
-41.01	-20.67	Brazil	Espirito	Vargem Alta	Sobrinho Jr & De Brito 2012
-43.23	-19.62	Brazil	Minas Gerais	Itabira	Sobrinho Jr & De Brito 2012
-39.06	-16.45	Brazil	Bahia	Porto Seguro	Sobrinho Jr & De Brito 2012
-48.96	-15.85	Brazil	Goias	Piren Polis	Sobrinho Jr & De Brito 2012
-39.17	-12.78	Brazil	Conceiç o do Almeida - BA	Conceicao do Almeida	Sobrinho Jr & De Brito 2012
-38.71	-12.55	Brazil	Bahia	Santa Amaro	Sobrinho Jr & De Brito 2012
-35.73	-8.47	Brazil	Pernambuco	Bonito	Sobrinho Jr & De Brito 2012
-35.21	-5.8	Brazil	Rio Grande do Norte	Natal	Sobrinho Jr & De Brito 2012
-80.02	-0.03	Brazil	Guayaquil-Ecuador	na	Sobrinho Jr & De Brito 2012
-97.08	19.32	Mexico	Veracruz	El Arenal	Sivinski, Pinero & Aluja 2000
-97.05	19.32	Mexico	Veracruz	La Perla	Sivinski, Pinero & Aluja 2000
-97.02	19.35	Mexico	Veracruz	El diez	Sivinski, Pinero & Aluja 2000
-96.93	19.62	Mexico	Veracruz	Jilotepec	Sivinski, Pinero & Aluja 2000
-51.86	3.82	Brazil	Amapa	Clevelandia do Norte	Trindade & Uchôa 2011
-55.83	-20.48	Brazil	Mato Grosso	Anastacio	Uchôa & Nic 2010
-55.78	-20.47	Brazil	Mato Grosso	Aquidauana	Uchôa & Nic 2010
-56.77	-20.08	Brazil	Mato Grosso	Bodoquena	Uchôa & Nic 2010
-54.65	-20.44	Brazil	Mato Grosso	Campo grande	Uchôa & Nic 2010
-55.3	-20.68	Brazil	Mato Grosso	Dois Irmaos do Buriti	Uchôa & Nic 2010
-56.35	-20.25	Brazil	Mato Grosso	miranda	Uchôa & Nic 2010
-55.82	-21.13	Brazil	Mato Grosso	Nioaque	Uchôa & Nic 2010
-57.05	-19.58	Brazil	Mato Grosso	Passo de Lutra	Uchôa & Nic 2010
-54.88	-19.95	Brazil	Mato Grosso	Rochedo	Uchôa & Nic 2010
-54.98	-19.43	Brazil	Mato Grosso	South of Rio Negro	Uchôa & Nic 2010
-55.08	-20.45	Brazil	Mato Grosso	Terenos	Uchôa & Nic 2010
References
Alberti, A.C., Confalonieri, V.A., Zandomeni, R.O. & Vilardi, J.C. (2008) Phylogeographic studies on natural populations of the South American fruit fly, Anastrepha fraterculus (Diptera: Tephritidae). Genetica, 132, 1-8.
Alberti, A.C., Rodriguero, M.S., Cendra, P.G., Saidman, B.O. & Vilardi, J.C. (2002) Evidence indicating that Argentine populations of Anastrepha fraterculus (Diptera: Tephritidae) belong to a single biological species. Annals of the Entomological Society of America, 95, 505-512.
Aluja, M., Piñero, J., López, M., Ruíz, C., Zúñiga, A., Piedra, E., Díaz-Fleischer, F. & Sivinski, J. (2000) New host plant and distribution records in Mexico for Anastrepha spp., Toxotrypana curvicauda Gerstacker, Rhagoletis zoqui Bush, Rhagoletis sp., and Hexachaeta sp.(Diptera: Tephritidae). Proceedings of the Entomological Society of Washington, 102, 802-815.
Aluja, M., Rull, J., Sivinski, J., Norrbom, A.L., Wharton, R.A., Macías-Ordóñez, R., Díaz-Fleischer, F. & López, M. (2003) Fruit flies of the genus Anastrepha (Diptera: Tephritidae) and associated native parasitoids (Hymenoptera) in the tropical rainforest biosphere reserve of Montes Azules, Chiapas, Mexico. Environmental Entomology, 32, 1377-1385.
Bomfim, D.A., Uchôa-Fernandes, M.A. & Bragança, M.A. (2007) Hosts and parasitoids of fruit flies (Diptera: Tephritoidea) in the State of Tocantins, Brazil. Neotropical Entomology, 36, 984-986.
Borge, M. & Basedow, T. (1997) A survey on the occurrence and flight periods of fruit fly species (Diptera: Tephritidae) in a fruit growing area in southwest Nicaragua, 1994/95. Bulletin of entomological research, 87, 405-412.
Canal, N. (2013) Resolution of cryptic species of Anastrepha fraterculus and A. obliqua (Dip.,Tephritidae) in Colombia: Opportunities for improve the SIT and quarantine services. Progress Report, 3.
Gonçalves, G.B., Dos Santos, J.C.G., Da Silva, C.E., Dos Santos, E.S., Do Nascimento, R.R., Santana, A.E.G. & Zucchi, R.A. (2006) Occurrence of fruit flies (Diptera: Tephritidae) in the state of Alagoas, Brazil. Florida Entomologist, 89, 93-94.
Gonzáles, M., Loza-Murguía, M., Smeltekop, H., Cuba, N., Almanza, J.C. & Ruiz, M. (2011) Dinámica poblacional de adultos de la mosca boliviana de la fruta Anastrepha sp.(Díptera: Tephritidae) en el Municipio de Coroico, Departamento de La Paz, Bolivia. Journal of the Selva Andina Research Society, 2, 2-12.
Hernández-Ortiz, V., Bartolucci, A.F., Morales-Valles, P., Frías, D. & Selivon, D. (2012) Cryptic species of the Anastrepha fraterculus complex (Diptera: Tephritidae): a multivariate approach for the recognition of South American morphotypes. Annals of the Entomological Society of America, 105, 305-318.
Jesus-Barros, C.R., Adaime, R., Oliveira, M.N., Silva, W.R., Costa-Neto, S.V. & Souza-Filho, M.F. (2012) Anastrepha (Diptera: Tephritidae) species, their hosts and parasitoids (Hymenoptera: Braconidae) in five municipalities of the State of Amapá, Brazil. Florida Entomologist, 95, 694-705.
Joachim-Bravo, I.S., Laumann, R., Dias, V.S., Passos Roriz, A., Petitinga, C., Jordão Paranhos, B. & Malavasi, A. (2013) Analysis of ecological speciation among Anastrepha fraterculus populations from Brazil through behavioral and demographic parameters.
Katiyar, K.P., Molina, J.C. & Matheus, R. (2000) Fruit flies (Diptera: Tephritidae) infesting fruits of the genus Psidium (Myrtaceae) and their altitudinal distribution in Western Venezuela. Florida Entomologist, 480-486.
Martínez, J.O. & Serna, F.J. (2005) Identificación y localización geográfica de especies del género Anastrepha Schiffner (Diptera: Tephritidae) en Cundinamarca (Colombia). Agronomía Colombiana, 23, 102-111.
Minzão, E.R. & Uchôa-Fernandes, M.A. (2008) Diversidade de moscas frugívoras (Diptera, Tephritoidea) em áreas de matas decídua e ciliar no Pantanal sul-mato-grossense, Brasil. Revista Brasileira de Entomologia, 52, 441-445.
Nunes, M.Z., Santos, R.S., Boff, M.I.C. & Rosa, J.M. (2010) Avaliação de atrativos alimentares na captura de Anastrepha fraterculus (Wiedemann, 1830)(Diptera: Tephritidae) em pomar de macieira. Revista de la Facultad de Agronomía, La Plata, 112, 91-96.
Oroño, L.E., Albornoz-Medina, P., Nunez-Campero, S., Nieuwenhove, G.A.v., Bezdjian, L.P., Martin, C.B., Schliserman, P. & Ovruski, S.M. (2006) Update of host plant list of Anastrepha fraterculus and Ceratitis capitata in Argentina. Proceedings of the 7th International Symposium on Fruit Flies of Economic Importance, 207-225.
Oroño, L.E., Ovruski, S.M., Norrbom, A.L., Schliserman, P., Colin, C. & Martin, C.B. (2005) Two new native host plant records for Anastrepha fraterculus (Diptera: Tephritidae) in Argentina. Florida Entomologist, 88, 228-232.
Ovruski, S.M., Schliserman, P., Oroño, L.E., Nuñéz-Campero, S.R., Albornoz-Medina, P., Bezdjian, L.P. & Van Nieuwenhove, G.A. (2008) Natural ocurrence of hymenopterous parasitoids associated with Anastrepha fraterculus (Diptera: Tephritidae) in Myrtaceae species in Entre Rios, northeastern Argentina. Florida Entomologist, 91, 220-227.
Ovruski, S.M., Schliserman, P., Van Nieuwenhove, G.A., Bezdjian, L.P., Núñez-Campero, S. & Albornoz-Medina, P. (2010) Occurrence of Ceratitis capitata and Anastrepha fraterculus (Diptera: Tephritidae) on cultivated, exotic fruit species in the highland valleys of Tucuman in Northwest Argentina. Florida Entomologist, 93, 277-282.
Segura, D.F., Vera, M.T., Cagnotti, C.L., Vaccaro, N., De Coll, O., Ovruski, S.M. & Cladera, J.L. (2006) Relative abundance of Ceratitis capitata and Anastrepha fraterculus (Diptera: Tephritidae) in diverse host species and localities of Argentina. Annals of the Entomological Society of America, 99, 70-83.
Selivon, D., Perondini, A. & Morgante, J. (2005) A genetic–morphological characterization of two cryptic species of the Anastrepha fraterculus complex (Diptera: Tephritidae). Annals of the Entomological Society of America, 98, 367-381.
Silva, L.N., Santos, M.S., Dutra, V.S., Araujo, E.L., Costa, M.A. & Silva, J.G. (2011) First survey of fruit fly (Diptera: Tephritidae) and parasitoid diversity among Myrtaceae fruit across the state of Bahia, Brazil. Revista Brasileira de Fruticultura, 33, 757-764.
Sivinski, J., Pinero, J. & Aluja, M. (2000) The distributions of parasitoids (Hymenoptera) of Anastrepha fruit flies (Diptera: Tephritidae) along an altitudinal gradient in Veracruz, Mexico. Biological Control, 18, 258-269.
Smith-Caldas, M.R., Mcpheron, B.A., Silva, J.G. & Zucchi, R.A. (2001) Phylogenetic relationships among species of the fraterculus group (Anastrepha: Diptera: Tephritidae) inferred from DNA sequences of mitochondrial cytochrome oxidase I. Neotropical Entomology, 30, 565-573.
Sobrinho Jr, I.S. & De Brito, R.A. (2012) Positive and purifying selection influence the evolution of doublesex in the Anastrepha fraterculus species group. PloS one, 7, e33446.
Trindade, R.B.R. & Uchôa, M.A. (2011) Species of fruit flies (Diptera: Tephritidae) in a transect of the Amazonian Rainforest in Oiapoque, Amapá, Brazil. Zoologia, 28, 653-657.
Uchôa, M.A. & Nic, J. (2010) New records of Neotropical fruit flies (Tephritidae), lance flies (Lonchaeidae)(Diptera: Tephritoidea), and their host plants in the South Pantanal and adjacent areas, Brazil. Annals of the Entomological Society of America, 103, 723-733.
Zucchi, R.A. & da Silva, N.M. (2011) Reconocimiento de las especies de parasitoides (Hym: Braconidae) de moscas de las frutas (Dip: Tephritidae) en dos municipios del estado de Amazonas, Brasil Boletin del Museo de Entomología de la Universidad del Valle, 2, 1-17.

## Sheet: Anastrepha obliqua
Longitude	Latitude	Country	Locality1	Locality2	Reference
-59.547	13.204	Barbados	St. Joseph	ex guava	DIPTERA SITE - http://www.sel.barc.usda.gov/diptera/tephriti/tephriti.htm
-59.543	13.193	Barbados	na	na	Ruiz-Arce et al. 2012
-88.323	16.99	Belize	Stann Creek	na	Ruiz-Arce et al. 2012
-88.5833	17.1833	Belize	Dangriga	na	Ruiz-Arce et al. 2012
-53.3259	-26.8353	Brazil	Santa Catarina	Iraceminha	Alberti, Garcia & Bogus 2009
-48.6833	-10.7333	Brazil	Tocantins	Porto nacional	Bomfim, Uchôa-Fernandes & Bragança 2007
-48.1167	-10.35	Brazil	Tocantins	Palmas	Bomfim, Uchôa-Fernandes & Bragança 2007
-55.3306	-20.65	Brazil	Mato Grosso do Sul	Aquidauana	DIPTERA SITE - http://www.sel.barc.usda.gov/diptera/tephriti/tephriti.htm
-55.8367	-20.5267	Brazil	Mato Grosso do Sul	Anastacio	DIPTERA SITE - http://www.sel.barc.usda.gov/diptera/tephriti/tephriti.htm
-54.0817	-20.4367	Brazil	Mato Grosso do Sul	Terenos	DIPTERA SITE - http://www.sel.barc.usda.gov/diptera/tephriti/tephriti.htm
-54.75	-18.5033	Brazil	Mato Grosso do Sul	Coxim	DIPTERA SITE - http://www.sel.barc.usda.gov/diptera/tephriti/tephriti.htm
-39.1	-12.6667	Brazil	Bahia	Cruz das Almas	DIPTERA SITE - http://www.sel.barc.usda.gov/diptera/tephriti/tephriti.htm
-38.9833	-12.65	Brazil	Bahia	Muritiba	DIPTERA SITE - http://www.sel.barc.usda.gov/diptera/tephriti/tephriti.htm
-42.6833	-4.83333	Brazil	Jose de freita	na	Feitosa et al. 2008
-52.5981	-27.1071	Brazil	Chapego	Santa Catarina	Garcia, Campos & Corseuil 2003
-36.1756	-10.1256	Brazil	Alagaos	Coruripe	Gonçalves et al. 2006
-36.6611	-9.7525	Brazil	Alagaos	Arapiraca	Gonçalves et al. 2006
-35.7353	-9.66583	Brazil	Alagaos	Maceio	Gonçalves et al. 2006
-35.8533	-9.47833	Brazil	Alagaos	Rio largo	Gonçalves et al. 2006
-35.5417	-9.475	Brazil	Alagaos	Paripuera	Gonçalves et al. 2006
-36.0319	-9.16278	Brazil	Alagaos	Niao dos palmare	Gonçalves et al. 2006
-57.7202	-19.0388	Brazil	Mato Grosso do Sul	Sitio pigio de amor	Minzão & Uchôa-Fernandes 2008
-57.6897	-19.0143	Brazil	Mato Grosso do Sul	Canal de tamengo	Minzão & Uchôa-Fernandes 2008
-51.1634	-23.2812	Brazil	Londrina	na	Qbol - http://www.qbol.org/en/qbol/Databases.htm
-47.0632	-22.907	Brazil	Campinas	na	Qbol - http://www.qbol.org/en/qbol/Databases.htm
-43.3174	-15.8037	Brazil	Janauba	na	Qbol - http://www.qbol.org/en/qbol/Databases.htm
-39.2017	-12.8095	Brazil	Bahia	C. almeida	Qbol - http://www.qbol.org/en/qbol/Databases.htm
-59.9833	-2.88333	Brazil	Manaus	Manaus region	Ronchi-Teles et al. 2011
-46.5529	-23.1161	Brazil	Sao Paulo	Atibaia	Ruiz-Arce et al. 2012
-47.834	-23.0535	Brazil	Sao Paulo	Laranjal Paulista	Ruiz-Arce et al. 2012
-51.3856	-22.1276	Brazil	Sao Paulo	Presidente Prudente	Ruiz-Arce et al. 2012
-47.282	-20.639	Brazil	Sao Paulo	Patrocinio Paulista	Ruiz-Arce et al. 2012
-40.7725	-19.596	Brazil	Espinal	na	Ruiz-Arce et al. 2012
-40.0715	-19.3909	Brazil	Espinal	Linhares	Ruiz-Arce et al. 2012
-43.3174	-15.8037	Brazil	Minas Gerais	Janauba	Ruiz-Arce et al. 2012
-36.3494	-5.34597	Brazil	Rio Grande do Norte	Acu	Ruiz-Arce et al. 2012
-37.3441	-5.18804	Brazil	Rio Grande do Norte	Mossoro	Ruiz-Arce et al. 2012
-51.5167	-22.4	Brazil	Sao Paulo	narandiba	Smith-Caldas et al. 2001
-40.0333	-19.4167	Brazil	Espinal	Linhares	Smith-Caldas et al. 2001
-43.4167	-15.75	Brazil	Sao Paulo	Janauba	Smith-Caldas et al. 2001
-39.75	-12.75	Brazil	Bahia	Conceicao do ammeida	Smith-Caldas et al. 2001
-35.2167	-5.78333	Brazil	Rio Grande de Norte	Natal	Smith-Caldas et al. 2001
-47.75	-23.0833	Brazil	Sao Paulo	Laranjal Paulista	Sobrinho Jr & De Brito 2012
-47.6167	-22.7	Brazil	Sao Paulo	Indaiatuba	Sobrinho Jr & De Brito 2012
-47.8333	-21.0833	Brazil	Sao Paulo	Ribeiro Preto	Sobrinho Jr & De Brito 2012
-51.6783	-20.7511	Brazil	Três Lagoas	na	Sobrinho Jr & De Brito 2012
-40.3378	-20.3194	Brazil	Espinal	Viteria	Sobrinho Jr & De Brito 2012
-43.9378	-19.9208	Brazil	Minas gerais	Belo Horizonte	Sobrinho Jr & De Brito 2012
-40.0722	-19.3911	Brazil	Espinal	Linhares	Sobrinho Jr & De Brito 2012
-48.2167	-18.9333	Brazil	Minas gerais	Uberl ndia	Sobrinho Jr & De Brito 2012
-48.9533	-16.9728	Brazil	Goias	Bela Vista de Goias	Sobrinho Jr & De Brito 2012
-49.2539	-16.6786	Brazil	Goias	Goiania	Sobrinho Jr & De Brito 2012
-48.9592	-15.8525	Brazil	Goias	Pirenopolis	Sobrinho Jr & De Brito 2012
-38.7119	-12.5467	Brazil	Bahia	Santo Amaro	Sobrinho Jr & De Brito 2012
-38.9667	-12.2667	Brazil	Bahia	Feira do Santana	Sobrinho Jr & De Brito 2012
-49.0686	-11.7292	Brazil	Tocantins	Gurupi	Sobrinho Jr & De Brito 2012
-50.0314	-8.02861	Brazil	Para	Redenç o	Sobrinho Jr & De Brito 2012
-48.2072	-7.19111	Brazil	Tocantins	Araguaina	Sobrinho Jr & De Brito 2012
-47.3992	-6.33833	Brazil	Maranhao	Porto Franco	Sobrinho Jr & De Brito 2012
-48.5044	-1.45583	Brazil	Para	Belem	Sobrinho Jr & De Brito 2012
-55.8178	-21.1333	Brazil	Mato Grosso do Sul	Nioaque	Uchôa & Nic 2010
-55.2961	-20.6797	Brazil	Mato Grosso do Sul	Dois irmaos do buriti	Uchôa & Nic 2010
-55.83	-20.4836	Brazil	Mato Grosso do Sul	Anastacio	Uchôa & Nic 2010
-55.7836	-20.4675	Brazil	Mato Grosso do Sul	Aquidauana	Uchôa & Nic 2010
-55.0842	-20.4506	Brazil	Mato Grosso do Sul	Terenos	Uchôa & Nic 2010
-54.6464	-20.4428	Brazil	Mato Grosso do Sul	Campo grande	Uchôa & Nic 2010
-56.3514	-20.2508	Brazil	Mato Grosso do Sul	Miranda	Uchôa & Nic 2010
-56.7681	-20.0836	Brazil	Mato Grosso do Sul	Bodoquena	Uchôa & Nic 2010
-54.8842	-19.9503	Brazil	Mato Grosso do Sul	Rochedo	Uchôa & Nic 2010
-57.0508	-19.5842	Brazil	Mato Grosso do Sul	Passo de lutra	Uchôa & Nic 2010
-54.9836	-19.4347	Brazil	Mato Grosso do Sul	South of Rio Negro	Uchôa & Nic 2010
-54.75	-18.5033	Brazil	Mato Grosso do Sul	Coxim	Uchôa-Fernandes et al. 2002
-54.8861	-19.9583	Brazil	Mato Grosso do Sul	Rochedo	Uchôa-Fernandes et al. 2002
-54.0817	-20.4367	Brazil	Mato Grosso do Sul	Rerenos	Uchôa-Fernandes et al. 2002
-55.8367	-20.5267	Brazil	Mato Grosso do Sul	Anastacio	Uchôa-Fernandes et al. 2002
-55.3306	-20.65	Brazil	Mato Grosso do Sul	Aquidauana	Uchôa-Fernandes et al. 2002
-55.8292	-21.3333	Brazil	Mato Grosso do Sul	Dois Irmos do Buriti	Uchôa-Fernandes et al. 2002
-74.9047	4.28194	Colombia	Tollima	Coello	Canal 2013
-76.0619	4.42611	Colombia	Valle del Cauca	Zarzal	Canal 2013
-75.6936	4.49528	Colombia	Quindio	Calarca via	Canal 2013
-74.4178	4.72333	Colombia	Cundinamarca	Anolaima	Canal 2013
-75.9361	4.26889	Colombia	Valle del Cauca	Sevilla	DIPTERA SITE - http://www.sel.barc.usda.gov/diptera/tephriti/tephriti.htm
-76.0353	4.52032	Colombia	Valle del Cauca	La Victoria	DIPTERA SITE - http://www.sel.barc.usda.gov/diptera/tephriti/tephriti.htm
-74.1258	4.18078	Colombia	Distrito Capital	Bogota D. C.	Martínez & Serna 2005
-74.3644	4.33722	Colombia	Sumapaz	Fusagasug	Martínez & Serna 2005
-74.3881	4.40333	Colombia	Sumapaz	Silvania	Martínez & Serna 2005
-74.5986	4.52083	Colombia	Tequendama	Apulo	Martínez & Serna 2005
-74.4333	4.56667	Colombia	Tequendama	El Colegio	Martínez & Serna 2005
-74.3522	4.61611	Colombia	Tequendama	San Antonio del Tequendama	Martínez & Serna 2005
-74.4664	4.62877	Colombia	Tequendama	La Mesa	Martínez & Serna 2005
-74.43	4.67461	Colombia	Tequendama	Cachipay	Martínez & Serna 2005
-74.0919	4.69611	Colombia	D.C. Sabana	Sabana de Bogot	Martínez & Serna 2005
-74.5398	4.87277	Colombia	Magdalena Centro	Bituima	Martínez & Serna 2005
-74.29	4.97	Colombia	Gualiva	San Francisco	Martínez & Serna 2005
-74.3358	4.99587	Colombia	La Vega	Gualiv	Martínez & Serna 2005
-75.302	4.129	Colombia	Tolima	na	Ruiz-Arce et al. 2012
-75.302	5.28265	Colombia	Caldas	na	Ruiz-Arce et al. 2012
-73.175	7.0718	Colombia	Giron	na	Ruiz-Arce et al. 2012
-73.116	7.105	Colombia	Bucaramanga	na	Ruiz-Arce et al. 2012
-73.6167	6.01667	Colombia	Sevilla	Sevilla	Smith-Caldas et al. 2001
-84.5333	9.91667	Costa Rica	Alajuela	Orotina	DIPTERA SITE - http://www.sel.barc.usda.gov/diptera/tephriti/tephriti.htm
-85.0333	9.95	Costa Rica	Puntarenas	Lepanto	DIPTERA SITE - http://www.sel.barc.usda.gov/diptera/tephriti/tephriti.htm
-85.1	10.4167	Costa Rica	Guanacaste	Caas	DIPTERA SITE - http://www.sel.barc.usda.gov/diptera/tephriti/tephriti.htm
-84.0167	10.4333	Costa Rica	Heredia	3 km. S of Puerto Viejo	DIPTERA SITE - http://www.sel.barc.usda.gov/diptera/tephriti/tephriti.htm
-85.0333	10.5667	Costa Rica	Guanacaste	Zona Prot. Tenorio	DIPTERA SITE - http://www.sel.barc.usda.gov/diptera/tephriti/tephriti.htm
-85.0667	10.7333	Costa Rica	Alajuela	Upala	DIPTERA SITE - http://www.sel.barc.usda.gov/diptera/tephriti/tephriti.htm
-85.0667	10.7333	Costa Rica	Alajuela	Upala	DIPTERA SITE - http://www.sel.barc.usda.gov/diptera/tephriti/tephriti.htm
-84.1328	9.38773	Costa Rica	Puntarenas	Aguirre, Quepos, P. N. Manuel Antonio.	GBIF - http://www.gbif.org/
-82.9563	9.51935	Costa Rica	Limon	Talamanca, Amubri	GBIF - http://www.gbif.org/
-85.2624	10.3327	Costa Rica	Guanacaste	Est. Katalina	GBIF - http://www.gbif.org/
-85.3524	10.3491	Costa Rica	Guanacaste	A.C.T, Bagaces, Parque nacional Palo Verde, Estacion Palo Verde	GBIF - http://www.gbif.org/
-85.731	10.9019	Costa Rica	Guanacaste	La Cruz, Santa Elena, P.N. Santa Rosa, Estacion Murcielago, 8Km S.W. de Cuajiniquil	GBIF - http://www.gbif.org/
-85.4704	10.9301	Costa Rica	Guanacaste	Liberia, Mayorga, Estacion Cacao, 2 Km SW de Cerro Cacao.	GBIF - http://www.gbif.org/
-85.4952	10.9625	Costa Rica	Guanacaste	P.N. Guanacaste. La Cruz. Estacion Biologica Maritza.	GBIF - http://www.gbif.org/
-85.5411	10.9832	Costa Rica	Guanacaste	A.C.G, La Cruz, Santa Elena, Cerro El Hacha, 12 km SE de La Cruz	GBIF - http://www.gbif.org/
-84.7924	10.011	Costa Rica	Puntarenas	na	Ruiz-Arce et al. 2012
-84.7941	10.4504	Costa Rica	Alajuela province	na	Ruiz-Arce et al. 2012
-61.3833	15.2833	Dominica	Saint George	Wall House	DIPTERA SITE - http://www.sel.barc.usda.gov/diptera/tephriti/tephriti.htm
-61.3819	15.3012	Dominica	Botanical Gardens	na	DIPTERA SITE - http://www.sel.barc.usda.gov/diptera/tephriti/tephriti.htm
-61.403	15.4077	Dominica	Clarke Hall	na	DIPTERA SITE - http://www.sel.barc.usda.gov/diptera/tephriti/tephriti.htm
-71.65	17.9333	Dominican Republic	Pedernales	Cabo Rojo	DIPTERA SITE - http://www.sel.barc.usda.gov/diptera/tephriti/tephriti.htm
-71.65	17.9333	Dominican Republic	Pedernales	Cabo Rojo	DIPTERA SITE - http://www.sel.barc.usda.gov/diptera/tephriti/tephriti.htm
-71.1167	18.1167	Dominican Republic	Barahona	Filipinas Larimar Mine	DIPTERA SITE - http://www.sel.barc.usda.gov/diptera/tephriti/tephriti.htm
-68.618	18.3646	Dominican Republic	La Altagracia	Parque nacional Del Este	DIPTERA SITE - http://www.sel.barc.usda.gov/diptera/tephriti/tephriti.htm
-70.5247	18.6214	Dominican Republic	Ocoa	San Jose de Ocoa	DIPTERA SITE - http://www.sel.barc.usda.gov/diptera/tephriti/tephriti.htm
-70.5167	19.2333	Dominican Republic	La Vega	El Higuro	DIPTERA SITE - http://www.sel.barc.usda.gov/diptera/tephriti/tephriti.htm
-70.52	19.4001	Dominican Republic	Moca	na	Ruiz-Arce et al. 2012
-88.951	13.426	El Salvador	Pipil	na	Ruiz-Arce et al. 2012
-61.4833	16.3833	France	Petit-Canal	na	DIPTERA SITE - http://www.sel.barc.usda.gov/diptera/tephriti/tephriti.htm
-89.4489	16.3944	Guatemala	Pete	Popten	DIPTERA SITE - http://www.sel.barc.usda.gov/diptera/tephriti/tephriti.htm
-90.1167	16.7861	Guatemala	Pete	La Libertad	DIPTERA SITE - http://www.sel.barc.usda.gov/diptera/tephriti/tephriti.htm
-89.9353	16.7989	Guatemala	Pete	San Francisco	DIPTERA SITE - http://www.sel.barc.usda.gov/diptera/tephriti/tephriti.htm
-89.9008	16.9211	Guatemala	Pete	San Benito	DIPTERA SITE - http://www.sel.barc.usda.gov/diptera/tephriti/tephriti.htm
-89.9011	16.9814	Guatemala	Pete	San Jose	DIPTERA SITE - http://www.sel.barc.usda.gov/diptera/tephriti/tephriti.htm
-89.1522	17.055	Guatemala	Pete	Melchor de Mencos	DIPTERA SITE - http://www.sel.barc.usda.gov/diptera/tephriti/tephriti.htm
-87.0333	14.0167	Honduras	Francisco Morazan	Zamorano	DIPTERA SITE - http://www.sel.barc.usda.gov/diptera/tephriti/tephriti.htm
-87.6724	14.5619	Honduras	Comayaqua	na	Ruiz-Arce et al. 2012
-87.5993	15.3239	Honduras	Francisco Morazan	na	Ruiz-Arce et al. 2012
-76.8	17.99	Jamaica	Kingston	na	Ruiz-Arce et al. 2012
-78.01	18.2	Jamaica	na	na	Ruiz-Arce et al. 2012
-92.1828	15.3829	Mexico	Chiapas	Canyon mazapa de madero	Aluja et al. 1990
-90.916	16.1164	Mexico	Chiapas	Chajul	Aluja et al. 2003
-92.3667	14.85	Mexico	Chiapas	Soconusco region	DIPTERA SITE - http://www.sel.barc.usda.gov/diptera/tephriti/tephriti.htm
-92.2643	14.881	Mexico	Chiapas	Talisman	DIPTERA SITE - http://www.sel.barc.usda.gov/diptera/tephriti/tephriti.htm
-92.1833	15.3833	Mexico	Chiapas	Mazapa de Madero	DIPTERA SITE - http://www.sel.barc.usda.gov/diptera/tephriti/tephriti.htm
-96.4673	15.7489	Mexico	Oaxaca	Pochutla	DIPTERA SITE - http://www.sel.barc.usda.gov/diptera/tephriti/tephriti.htm
-92.0408	16.1203	Mexico	Chiapas	La Trinitaria	DIPTERA SITE - http://www.sel.barc.usda.gov/diptera/tephriti/tephriti.htm
-94.193	16.2865	Mexico	Oaxaca	Chahuites	DIPTERA SITE - http://www.sel.barc.usda.gov/diptera/tephriti/tephriti.htm
-93.1098	16.7473	Mexico	Chiapas	Tuxtla Gutierrez	DIPTERA SITE - http://www.sel.barc.usda.gov/diptera/tephriti/tephriti.htm
-99.9167	16.85	Mexico	Guerrero	Acapulco	DIPTERA SITE - http://www.sel.barc.usda.gov/diptera/tephriti/tephriti.htm
-94.7278	16.858	Mexico	Oaxaca	Istmo de Tehuantepec	DIPTERA SITE - http://www.sel.barc.usda.gov/diptera/tephriti/tephriti.htm
-99.2603	16.9865	Mexico	Guerrero	Tecoanapa	DIPTERA SITE - http://www.sel.barc.usda.gov/diptera/tephriti/tephriti.htm
-99.4674	17.3604	Mexico	Guerrero	Acahuizotla	DIPTERA SITE - http://www.sel.barc.usda.gov/diptera/tephriti/tephriti.htm
-96.8498	17.5549	Mexico	Oaxaca	Zoquiapan	DIPTERA SITE - http://www.sel.barc.usda.gov/diptera/tephriti/tephriti.htm
-96.95	17.7667	Mexico	Oaxaca	San Pedro Chicozapotes	DIPTERA SITE - http://www.sel.barc.usda.gov/diptera/tephriti/tephriti.htm
-92.9291	17.9876	Mexico	Tabasco	Villahermosa	DIPTERA SITE - http://www.sel.barc.usda.gov/diptera/tephriti/tephriti.htm
-92.9291	17.9876	Mexico	Tabasco	Villahermosa	DIPTERA SITE - http://www.sel.barc.usda.gov/diptera/tephriti/tephriti.htm
-99.9255	18.1185	Mexico	Guerrero	Apaxtla	DIPTERA SITE - http://www.sel.barc.usda.gov/diptera/tephriti/tephriti.htm
-92.0915	18.2542	Mexico	Campeche	Palizada	DIPTERA SITE - http://www.sel.barc.usda.gov/diptera/tephriti/tephriti.htm
-92.0915	18.2542	Mexico	Campeche	Palizada	DIPTERA SITE - http://www.sel.barc.usda.gov/diptera/tephriti/tephriti.htm
-99.5395	18.345	Mexico	Guerrero	Iguala	DIPTERA SITE - http://www.sel.barc.usda.gov/diptera/tephriti/tephriti.htm
-95.1	18.4167	Mexico	Veracruz	15 km. N of Catemaco	DIPTERA SITE - http://www.sel.barc.usda.gov/diptera/tephriti/tephriti.htm
-88.3	18.5	Mexico	Quintana Roo	Chetumal	DIPTERA SITE - http://www.sel.barc.usda.gov/diptera/tephriti/tephriti.htm
-96.7886	18.5312	Mexico	Oaxaca	Almilinga	DIPTERA SITE - http://www.sel.barc.usda.gov/diptera/tephriti/tephriti.htm
-99.4353	18.7442	Mexico	Morelos	Coatlan del Rio	DIPTERA SITE - http://www.sel.barc.usda.gov/diptera/tephriti/tephriti.htm
-96.7236	18.8111	Mexico	Veracruz	Cuitlahuac	DIPTERA SITE - http://www.sel.barc.usda.gov/diptera/tephriti/tephriti.htm
-96.3903	18.8345	Mexico	Veracruz	Cotaxtla	DIPTERA SITE - http://www.sel.barc.usda.gov/diptera/tephriti/tephriti.htm
-99.0833	18.85	Mexico	Morelos	Atlihuayan	DIPTERA SITE - http://www.sel.barc.usda.gov/diptera/tephriti/tephriti.htm
-98.9833	18.8667	Mexico	Morelos	Cocoyoc	DIPTERA SITE - http://www.sel.barc.usda.gov/diptera/tephriti/tephriti.htm
-96.9333	18.8833	Mexico	Veracruz	Cordoba	DIPTERA SITE - http://www.sel.barc.usda.gov/diptera/tephriti/tephriti.htm
-98.9494	18.9861	Mexico	Morelos	San Miguel el Fuerte	DIPTERA SITE - http://www.sel.barc.usda.gov/diptera/tephriti/tephriti.htm
-88.4791	19.1817	Mexico	Quintana Roo	Pino Suarez	DIPTERA SITE - http://www.sel.barc.usda.gov/diptera/tephriti/tephriti.htm
-101.91	19.4165	Mexico	Michoacan	Uruapan	DIPTERA SITE - http://www.sel.barc.usda.gov/diptera/tephriti/tephriti.htm
-96.9102	19.5438	Mexico	Veracruz	Xalapa	DIPTERA SITE - http://www.sel.barc.usda.gov/diptera/tephriti/tephriti.htm
-101.614	19.5537	Mexico	Michoacan	Patzcuaro	DIPTERA SITE - http://www.sel.barc.usda.gov/diptera/tephriti/tephriti.htm
-103.283	20.3	Mexico	Jalisco	Ajijic	DIPTERA SITE - http://www.sel.barc.usda.gov/diptera/tephriti/tephriti.htm
-97.0872	20.4533	Mexico	Veracruz	Gutierrez Zamora	DIPTERA SITE - http://www.sel.barc.usda.gov/diptera/tephriti/tephriti.htm
-105.28	20.6912	Mexico	nayarit	Bahia de Banderas	DIPTERA SITE - http://www.sel.barc.usda.gov/diptera/tephriti/tephriti.htm
-97.4	20.95	Mexico	Veracruz	Tuxpan	DIPTERA SITE - http://www.sel.barc.usda.gov/diptera/tephriti/tephriti.htm
-104.895	21.5042	Mexico	nayarit	Tepic	DIPTERA SITE - http://www.sel.barc.usda.gov/diptera/tephriti/tephriti.htm
-105.276	21.5426	Mexico	nayarit	San Blas	DIPTERA SITE - http://www.sel.barc.usda.gov/diptera/tephriti/tephriti.htm
-105.786	22.8388	Mexico	Sinaloa	Escuinapa	DIPTERA SITE - http://www.sel.barc.usda.gov/diptera/tephriti/tephriti.htm
-105.854	22.9923	Mexico	Sinaloa	Rosario	DIPTERA SITE - http://www.sel.barc.usda.gov/diptera/tephriti/tephriti.htm
-99.0241	23.3178	Mexico	Tamaulipas	Llera	DIPTERA SITE - http://www.sel.barc.usda.gov/diptera/tephriti/tephriti.htm
-110.283	23.9167	Mexico	Baja California Sur	San Pedro	DIPTERA SITE - http://www.sel.barc.usda.gov/diptera/tephriti/tephriti.htm
-110.3	24.1667	Mexico	Baja California Sur	La Paz	DIPTERA SITE - http://www.sel.barc.usda.gov/diptera/tephriti/tephriti.htm
-89.7	20.3	Mexico	Yucatan	na	Hernández-Ortiz et al. 2006
-94.2046	16.2695	Mexico	Oaxaca	Chahuites	Hernández-Ortız 1992
-96.8491	17.5545	Mexico	Oaxaca	Boca de los rios	Hernández-Ortız 1992
-96.7174	19.3183	Mexico	Veracruz	Apazapan	Hernández-Ortız 1992
-104.643	19.4835	Mexico	Jalisco	La huerta	Hernández-Ortız 1992
-103.268	20.3033	Mexico	Jalisco	Lajijic	Hernández-Ortız 1992
-97.2567	20.5972	Mexico	Veracruz	Carrizal	Hernández-Ortız 1992
-103.114	21.4061	Mexico	Zacateca	Canion de juchipila	Hernández-Ortız 1992
-99.025	23.3149	Mexico	Tamaulipas	Llera	Hernández-Ortız 1992
-92.7264	15.3155	Mexico	Chiapas	Soconusco	Perez-Staples et al. 2008
-99.5095	17.0833	Mexico	Guerrero	La palma	Ruiz-Arce et al. 2012
-95.8855	17.1913	Mexico	Oaxaca	Zacatepec	Ruiz-Arce et al. 2012
-99.4462	17.4059	Mexico	Guerrero	Acahuitzola	Ruiz-Arce et al. 2012
-93.3994	17.8271	Mexico	Tamaulipas	Huemanguillo	Ruiz-Arce et al. 2012
-92.583	17.944	Mexico	Tabasco	Agua blanca	Ruiz-Arce et al. 2012
-95.2041	18.5603	Mexico	Veracruz	Los tuxtlas	Ruiz-Arce et al. 2012
-90.7344	18.6067	Mexico	Campeche	Escarcega	Ruiz-Arce et al. 2012
-90.741	18.6248	Mexico	Campeche	Aguacatal	Ruiz-Arce et al. 2012
-98.863	18.8635	Mexico	Morelos	Cuatla	Ruiz-Arce et al. 2012
-103.875	18.9142	Mexico	Colima	Tecoman	Ruiz-Arce et al. 2012
-99.0667	18.9167	Mexico	Morelos	Michipan	Ruiz-Arce et al. 2012
-102.1	19.017	Mexico	Michoacan	Nueva italia	Ruiz-Arce et al. 2012
-101.901	19.162	Mexico	Michoacan	Sta amate	Ruiz-Arce et al. 2012
-104.34	19.817	Mexico	Jalisco	Mezquitlan	Ruiz-Arce et al. 2012
-102.782	20.2312	Mexico	Guerrero	La Palma	Ruiz-Arce et al. 2012
-105.064	21.7087	Mexico	nayarit	El Jigote	Ruiz-Arce et al. 2012
-105.084	21.8154	Mexico	nayarit	Valle de jema	Ruiz-Arce et al. 2012
-105.901	22.8456	Mexico	Sinaloa	Escuinapa	Ruiz-Arce et al. 2012
-106.154	23.2333	Mexico	Sinaloa	Malpica	Ruiz-Arce et al. 2012
-106.077	23.2789	Mexico	Sinaloa	Concordia	Ruiz-Arce et al. 2012
-95.1833	18.4333	Mexico	Los tuxla	Actopan	Smith-Caldas et al. 2001
-92.2817	14.6853	Mexico	Chiapas	Metapa de Dominguez	Utgés et al. 2013
-86.2487	11.9766	Nicaragua	Meseta de los pueblos	Masaya	Borge & Basedow 1997
-86.0563	11.9345	Nicaragua	Masaya	Laguna de Apoyo	DIPTERA SITE - http://www.sel.barc.usda.gov/diptera/tephriti/tephriti.htm
-84.3389	10.9722	Nicaragua	Rio San Juan	Refugio Bartola	GBIF - http://www.gbif.org/
-85.5383	11.4125	Nicaragua	Rivas	Isla Ometepe: San Ramon: Estacion Biologica	GBIF - http://www.gbif.org/
-86.0197	12.0044	Nicaragua	Masaya	Las Flores	GBIF - http://www.gbif.org/
-86.9589	12.6919	Nicaragua	Chinandega	Volcan Casita	GBIF - http://www.gbif.org/
-82.4463	8.48	Panama	Chiriqui	na	Ruiz-Arce et al. 2012
-79.2908	9.08176	Panama	Altos de Pacora	na	Ruiz-Arce et al. 2012
-79.4167	9.16667	Panama	Cerro Azul	na	Ruiz-Arce et al. 2012
-73.2405	-3.82664	Peru	Iquito	na	Couturier et al. 1996
-77.09	-6.14	Peru	San Martin	na	Ruiz-Arce et al. 2012
-66.0353	18.0903	Puerto Rico	Guayama	Cayey	DIPTERA SITE - http://www.sel.barc.usda.gov/diptera/tephriti/tephriti.htm
-67.0061	18.1958	Puerto Rico	Mayagez	Hacienda La Juanita	DIPTERA SITE - http://www.sel.barc.usda.gov/diptera/tephriti/tephriti.htm
-66.5053	18.0548	Puerto RIco	Juana Diaz	na	Jenkins & Goenaga 2008
-66.7057	18.0803	Puerto RIco	Corozal	na	Jenkins & Goenaga 2008
-67.0408	18.0808	Puerto RIco	San German	na	Jenkins & Goenaga 2008
-67.145	18.0876	Puerto RIco	Cabo Rojo	na	Jenkins & Goenaga 2008
-66.7223	18.1627	Puerto RIco	Adjuntas	na	Jenkins & Goenaga 2008
-66.9787	18.1808	Puerto RIco	Maricao	na	Jenkins & Goenaga 2008
-67.1453	18.2016	Puerto RIco	Mayaguez	na	Jenkins & Goenaga 2008
-67.2499	18.3402	Puerto RIco	Rincon/Aasco	na	Jenkins & Goenaga 2008
-67.0233	18.4547	Puerto RIco	Isabela	na	Jenkins & Goenaga 2008
-66.8261	18.4862	Puerto RIco	Hatillo	na	Jenkins & Goenaga 2008
-66.3606	18.3275	Puerto RIco	Isabela	na	Jenkins & Goenaga 2007
-67.0471	18.4719	Puerto RIco	Corozal	na	Jenkins & Goenaga 2007
-66.4306	18.2213	Puerto Rico	Maricae	na	Ruiz-Arce et al. 2012
-66.1067	18.4662	Puerto Rico	San Juan	na	Ruiz-Arce et al. 2012
-62.7646	17.3117	Saint kitts	Wingfield estate	na	DIPTERA SITE - http://www.sel.barc.usda.gov/diptera/tephriti/tephriti.htm
-55.2691	5.60214	Surinam	Surinam	na	Sauers-Muller 2005
-57.1424	5.08973	Surinam	Surinam	na	Sauers-Muller 2005
-72.0667	7.58333	Venezuela	Sto Domingo	na	Katiyar, Molina & Matheus 2000
-72.45	7.85	Venezuela	San Antonio	na	Katiyar, Molina & Matheus 2000
-72.25	8.03333	Venezuela	Colæn T chira	na	Katiyar, Molina & Matheus 2000
-71.9833	8.13333	Venezuela	La Grita	na	Katiyar, Molina & Matheus 2000
-71.7333	8.33333	Venezuela	Tovar Merida	na	Katiyar, Molina & Matheus 2000
-71.1833	8.6	Venezuela	Merida	na	Katiyar, Molina & Matheus 2000
-71.8833	8.96667	Venezuela	Sta.Barbara	na	Katiyar, Molina & Matheus 2000
-70.2167	9.26667	Venezuela	Boconæ	na	Katiyar, Molina & Matheus 2000
-70.2	9.28333	Venezuela	San Giusto	na	Katiyar, Molina & Matheus 2000
-70.6167	9.35	Venezuela	Valera Trujillo	na	Katiyar, Molina & Matheus 2000
-101.901	19.162	Mexico	Michoacan	Sta Amate	Ruiz-Arce et al. 2012
-106.077	23.2789	Mexico	Sinaloa	Concordia	Ruiz-Arce et al. 2012
Reference
Alberti, S., Garcia, F.R.M. & Bogus, G.M. (2009) Moscas-das-frutas em pomares de pessegueiro e maracujazeiro, no Município de Iraceminha, Santa Catarina, Brasil. Ciência Rural, 39, 1565-1568.
Aluja, M., Guillen, J., Liedo, P., Cabrera, M., Rios, E., De La Rosa, G., Celedonio, H. & Mota, D. (1990) Fruit infesting tephritids [Dipt.: Tephritidae] and associated parasitoids in Chiapas, Mexico. Entomophaga, 35, 39-48.
Aluja, M., Rull, J., Sivinski, J., Norrbom, A.L., Wharton, R.A., Macías-Ordóñez, R., Díaz-Fleischer, F. & López, M. (2003) Fruit flies of the genus Anastrepha (Diptera: Tephritidae) and associated native parasitoids (Hymenoptera) in the tropical rainforest biosphere reserve of Montes Azules, Chiapas, Mexico. Environmental Entomology, 32, 1377-1385.
Bomfim, D.A., Uchôa-Fernandes, M.A. & Bragança, M.A. (2007) Hosts and parasitoids of fruit flies (Diptera: Tephritoidea) in the State of Tocantins, Brazil. Neotropical Entomology, 36, 984-986.
Borge, M. & Basedow, T. (1997) A survey on the occurrence and flight periods of fruit fly species (Diptera: Tephritidae) in a fruit growing area in southwest Nicaragua, 1994/95. Bulletin of entomological research, 87, 405-412.
Canal, N. (2013) Resolution of cryptic species of Anastrepha fraterculus and A. obliqua (Dip.,Tephritidae) in Colombia: Opportunities for improve the SIT and quarantine services. Progress Report, 3.
Couturier, G., Tanchiva, E., Gonzales, J., Cardenas, R. & Inga, H. (1996) Observations préliminaires sur les insectes nuisibles à l'araza (Eugenia stipitata Mc Vaugh, Myrtaceae), nouvelle culture fruitière en Amazonie. Fruits, 51, 229-239.
Feitosa, S.S., Silva, P.R.R., Pádua, L.E.d.M., Carvalho, E.M.S., Paz, J.K.d.S. & Paiva, D.R.d. (2008) Population dynamics of fruit flies (Diptera: Tephritidae) associated to mango varieties in the city of Jose de Freitas-Piauí-Brazil. Revista Brasileira de Fruticultura, 30, 112-117.
Garcia, F.R., Campos, J.V. & Corseuil, E. (2003) Análise faunística de espécies de moscas-das-frutas (Diptera: Tephritidae) na região oeste de Santa Catarina. Neotropical Entomology, 32, 421-426.
Gonçalves, G.B., Dos Santos, J.C.G., Da Silva, C.E., Dos Santos, E.S., Do Nascimento, R.R., Santana, A.E.G. & Zucchi, R.A. (2006) Occurrence of fruit flies (Diptera: Tephritidae) in the state of Alagoas, Brazil. Florida Entomologist, 89, 93-94.
Hernández-Ortız, V. (1992) El género Anastrepha Schiner en México (Diptera: Tephritidae). Taxonomõa, distribución y sus plantas huéspedes. Instituto de Ecologõa, AC-Sociedad Mexicana de Entomologõa. Xalapa, Veracruz, México.
Hernández-Ortiz, V., Delfín-González, H., Escalante-Tio, A. & Manrique-Saide, P. (2006) Hymenopteran parasitoids of Anastrepha fruit flies (Diptera: Tephritidae) reared from different hosts in Yucatan, Mexico. Florida Entomologist, 89, 508-515.
Jenkins, D.A. & Goenaga, R. (2007) Host status of mamey sapote, Pouteria sapota (Sapotaceae), to the West Indian fruit fly, Anastrepha obliqua (Diptera: Tephritidae) in Puerto Rico. Florida Entomologist, 90, 384-388.
Jenkins, D.A. & Goenaga, R. (2008) Host breadth and parasitoids of fruit flies (Anastrepha spp.)(Diptera: Tephritidae) in Puerto Rico. Environmental Entomology, 37, 110-120.
Katiyar, K.P., Molina, J.C. & Matheus, R. (2000) Fruit flies (Diptera: Tephritidae) infesting fruits of the genus Psidium (Myrtaceae) and their altitudinal distribution in Western Venezuela. Florida Entomologist, 83, 480-486.
Martínez, J.O. & Serna, F.J. (2005) Identificación y localización geográfica de especies del género Anastrepha Schiffner (Diptera: Tephritidae) en Cundinamarca (Colombia). Agronomía Colombiana, 23, 102-111.
Minzão, E.R. & Uchôa-Fernandes, M.A. (2008) Diversidade de moscas frugívoras (Diptera, Tephritoidea) em áreas de matas decídua e ciliar no Pantanal sul-mato-grossense, Brasil. Revista Brasileira de Entomologia, 52, 441-445.
Perez-Staples, D., Aluja, M., Macías-Ordóñez, R. & Sivinski, J. (2008) Reproductive trade-offs from mating with a successful male: the case of the tephritid fly Anastrepha obliqua. Behavioral Ecology and Sociobiology, 62, 1333-1340.
Ronchi-Teles, B., Dutra, V.S., Tregue Costa, A.P., Aguiar-Menezes, E.D.L., Araujo Mesquita, A.C. & Silva, J.G. (2011) Natural host plants and native parasitoids associated with Anastrepha pulchra and other Anastrepha species (Diptera: Tephritidae) in Central Amazon, Brazil. Florida Entomologist, 94, 347-349.
Ruiz-Arce, R., Barr, N.B., Owen, C.L., Thomas, D.B. & McPheron, B.A. (2012) Phylogeography of Anastrepha obliqua inferred with mtDNA sequencing. Journal of economic entomology, 105, 2147-2160.
Sauers-Muller, A.v. (2005) Host plants of the carambola fruit fly, Bactrocera carambolae Drew & Hancock (Diptera: Tephritidae), in Suriname, South America. Neotropical Entomology, 34, 203-214.
Smith-Caldas, M.R., Mcpheron, B.A., Silva, J.G. & Zucchi, R.A. (2001) Phylogenetic relationships among species of the fraterculus group (Anastrepha: Diptera: Tephritidae) inferred from DNA sequences of mitochondrial cytochrome oxidase I. Neotropical Entomology, 30, 565-573.
Sobrinho Jr, I.S. & De Brito, R.A. (2012) Positive and purifying selection influence the evolution of doublesex in the Anastrepha fraterculus species group. PloS one, 7, e33446.
Uchôa, M.A. & Nic, J. (2010) New records of Neotropical fruit flies (Tephritidae), lance flies (Lonchaeidae)(Diptera: Tephritoidea), and their host plants in the South Pantanal and adjacent areas, Brazil. Annals of the Entomological Society of America, 103, 723-733.
Uchôa-Fernandes, M.A., Oliveira, I.d., Molina, R. & Zucchi, R.A. (2002) Species diversity of frugivorous flies (Diptera: Tephritoidea) from hosts in the Cerrado of the state of Mato Grosso do Sul, Brazil. Neotropical Entomology, 31, 515-524.
Utgés, M., Vilardi, J., Oropeza, A., Toledo, J. & Liedo, P. (2013) Pre‐release diet effect on field survival and dispersal of Anastrepha ludens and Anastrepha obliqua (Diptera: Tephritidae). Journal of Applied Entomology, 137, 163-177.

## Sheet: bactrocera cucurbitae
Longitude	Latitude	Country	Locality	Reference
-157.97	21.47	United States	Hawai	GBIF - http://www.gbif.org/
-157.86	21.3	United States	Hawai - Honolulu	GBIF - http://www.gbif.org/
-156.66	20.89	United States	Hawai -Lahainaluna High School	GBIF - http://www.gbif.org/
-155.67	19.9	united_states	Hawai	Virgilio et al. 2010
-121.49	38.57	United States	California -Sacramento, 1220 N Street	GBIF - http://www.gbif.org/
-17.43	14.67	Senegal	Dakar	GBIF - http://www.gbif.org/
-17.15	14.75	Senegal	Filfili	GBIF - http://www.gbif.org/
-17.11	14.78	Senegal	Keur Moussa	GBIF - http://www.gbif.org/
-17.01	14.99	Senegal	Noto	GBIF - http://www.gbif.org/
-16.67	13.29	Gambia	Brikama College	GBIF - http://www.gbif.org/
-16.45	15.76	Senegal	Bayakh	GBIF - http://www.gbif.org/
-15.87	13.62	Senegal	Keur Moussa	GBIF - http://www.gbif.org/
-15.77	14.8	Senegal	Niayes	Virgilio et al. 2010
-14.45	10.28	Guinea	Foulaya	Virgilio et al. 2010
-14.45	10.28	Guinea	Foulaya	GBIF - http://www.gbif.org/
-13.72	9.51	Guinea	Conakry	GBIF - http://www.gbif.org/
-13.23	8.48	Sierra Leone	Freetown	GBIF - http://www.gbif.org/
-8.74	12.85	Mali	Bamako-Kita (half way)	GBIF - http://www.gbif.org/
-8	12.65	Mali	Bamako	GBIF - http://www.gbif.org/
-7.92	12.64	Mali	Bamako-Konyini (half way)	GBIF - http://www.gbif.org/
-7.48	11.42	Mali	Bougouni	GBIF - http://www.gbif.org/
-5.91	10.01	Ivory Coast	M'Bengué	GBIF - http://www.gbif.org/
-5.8	11.18	Mali	Waibera	GBIF - http://www.gbif.org/
-5.67	11.32	Mali	Sikasso	GBIF - http://www.gbif.org/
-5.63	9.45	Ivory Coast	Korhogo	GBIF - http://www.gbif.org/
-5.63	9.45	Ivory Coast	korhogo	Virgilio et al. 2010
-5.58	9.57	Ivory Coast	Lataha	GBIF - http://www.gbif.org/
-4.3	11.2	Burkina Faso	Bobo Dioulasso	Virgilio et al. 2010
-4.3	11.2	Burkina Faso	Bobo Dioulasso	GBIF - http://www.gbif.org/
-3.42	10.7	Burkina Faso	Orodara	GBIF - http://www.gbif.org/
-1.62	6.68	Ghana	Kumasi	GBIF - http://www.gbif.org/
0.52	6.23	Ghana	Sagyimase	GBIF - http://www.gbif.org/
0.57	6.95	Togo	Kloto	GBIF - http://www.gbif.org/
0.64	6.95	Togo	Agomé Adisitoe	GBIF - http://www.gbif.org/
0.65	6.87	Togo	Tové Agbessia	GBIF - http://www.gbif.org/
0.75	6.85	Togo	Agou Kebo Dalavê©	GBIF - http://www.gbif.org/
1.13	7.53	Togo	Atakpamé	GBIF - http://www.gbif.org/
1.18	6.24	Togo	Logopé	GBIF - http://www.gbif.org/
1.21	6.18	Togo	Lomé (University Campus)	GBIF - http://www.gbif.org/
1.55	9.25	Benin	Pénéssoulou	GBIF - http://www.gbif.org/
1.7	9.67	Benin	Sérou	GBIF - http://www.gbif.org/
2.12	13.52	Niger	Niamey	GBIF - http://www.gbif.org/
2.15	6.72	Benin	Attogon	GBIF - http://www.gbif.org/
2.33	6.42	Benin	Calavi (IITA)	GBIF - http://www.gbif.org/
2.43	6.35	Benin	Cotonou (IITA station)	GBIF - http://www.gbif.org/
2.57	8.9	Benin	Koro	GBIF - http://www.gbif.org/
2.57	8.9	benin	Koro	Virgilio et al. 2010
2.62	9.35	benin	Parakou	GBIF - http://www.gbif.org/
2.73	9.96	benin	Ina (I.S.)	GBIF - http://www.gbif.org/
3.19	13.04	Niger	Dosso	GBIF - http://www.gbif.org/
3.45	11.89	Niger	Gaya	GBIF - http://www.gbif.org/
3.9	7.39	Nigeria	Ibadan	GBIF - http://www.gbif.org/
3.9	7.49	Nigeria	Ibadan (IITA)	GBIF - http://www.gbif.org/
4.03	13.65	Nigeria	Dogondoutchi	GBIF - http://www.gbif.org/
5.51	8.15	Nigeria	Koro-Kamfa	GBIF - http://www.gbif.org/
5.67	7.13	Nigeria	Ipele	GBIF - http://www.gbif.org/
5.75	7.52	Nigeria	Ikare-Akoko	GBIF - http://www.gbif.org/
6.53	9.61	Nigeria	Minna	GBIF - http://www.gbif.org/
7.44	10.52	Nigeria	Kaduna	GBIF - http://www.gbif.org/
7.48	9.07	Nigeria	Abuja	GBIF - http://www.gbif.org/
7.51	4.7	Nigeria	Opuoko-Bane	GBIF - http://www.gbif.org/
8.9	9.92	Nigeria	Jos	GBIF - http://www.gbif.org/
13.4	9.3	Cameroun	Garoua	GBIF - http://www.gbif.org/
15.25	-4.38	RD Congo	Mbinza	GBIF - http://www.gbif.org/
15.3	-4.3	RD Congo	kinshasa	Virgilio et al. 2010
15.36	-4.49	RD Congo	Kinshasa (Ndjili Brewery)	GBIF - http://www.gbif.org/
25.2	0.5	RD Congo	Kisangani	GBIF - http://www.gbif.org/
29.36	-3.39	Burundi	Isabu	GBIF - http://www.gbif.org/
29.37	-3.35	Burundi	Ngagara	GBIF - http://www.gbif.org/
29.54	-4.14	Burundi	Kigwena	GBIF - http://www.gbif.org/
31.53	1.68	Uganda	Nyamagnita	GBIF - http://www.gbif.org/
32.48	0.4	Uganda	Wakiso	GBIF - http://www.gbif.org/
32.53	0.43	Uganda	Kawanda	GBIF - http://www.gbif.org/
33.2	0.42	Uganda	Jinja	GBIF - http://www.gbif.org/
33.62	1.72	Uganda	Soroti	GBIF - http://www.gbif.org/
33.85	-13.95	Malawi	Kumbali (garden)	GBIF - http://www.gbif.org/
33.85	-13.95	Malawi	Kumbali (lodge)	GBIF - http://www.gbif.org/
33.85	13.15	Sudan	Singa	GBIF - http://www.gbif.org/
34.11	12.72	Sudan	Abu Na'ama	GBIF - http://www.gbif.org/
34.53	10.07	Ethiopia	Asosa	GBIF - http://www.gbif.org/
34.92	-0.18	Kenya	Ahero	GBIF - http://www.gbif.org/
35.18	0.02	Kenya	Nandi Hills-Chemelil Road	GBIF - http://www.gbif.org/
35.98	0.47	Kenya	Marigat	GBIF - http://www.gbif.org/
36.03	-1.75	Kenya	nguruman	Virgilio et al. 2010
36.03	-1.75	Kenya	Nguruman Escarpment	GBIF - http://www.gbif.org/
36.07	-1.83	Kenya	Nguruman (gallery forest)	GBIF - http://www.gbif.org/
36.82	-1.28	Kenya	Nairobi	GBIF - http://www.gbif.org/
36.82	-1.28	Kenya	nairobi	Virgilio et al. 2010
36.83	-3.38	Tanzania	Tengeru	GBIF - http://www.gbif.org/
37.55	6.03	Ethiopia	Arba Minch'	GBIF - http://www.gbif.org/
37.55	-6.25	Tanzania	Mkindo	GBIF - http://www.gbif.org/
37.57	0.28	Kenya	Isiolo	GBIF - http://www.gbif.org/
37.62	-6.78	Tanzania	Mazimbu (orchard)	GBIF - http://www.gbif.org/
37.65	6.13	Ethiopia	Arba Minch' (garden)	GBIF - http://www.gbif.org/
37.65	-6.83	Tanzania	Morogoro (SUA horticultural orchard)	GBIF - http://www.gbif.org/
37.66	-6.79	Tanzania	Kihonda Flats	GBIF - http://www.gbif.org/
37.67	-6.82	Tanzania	Morogoro	GBIF - http://www.gbif.org/
37.67	-6.82	Tanzania	morogoro	Virgilio et al. 2010
37.73	-4.07	Tanzania	Same	GBIF - http://www.gbif.org/
37.77	6.3	Ethiopia	Mi'iraba Abaya	GBIF - http://www.gbif.org/
37.77	6.7	Ethiopia	Humbo	GBIF - http://www.gbif.org/
37.78	6.7	Ethiopia	Sodo (West)	GBIF - http://www.gbif.org/
37.92	-2.45	Kenya	Kibwesi Forest	GBIF - http://www.gbif.org/
37.92	-6.78	Tanzania	Mikese	GBIF - http://www.gbif.org/
38	1	Kenya	Kenya	GBIF - http://www.gbif.org/
38.28	-4.88	Tanzania	Mombo	GBIF - http://www.gbif.org/
38.31	6.37	Ethiopia	Dilla	GBIF - http://www.gbif.org/
38.31	-6.53	Tanzania	Mboga Chalinza	GBIF - http://www.gbif.org/
38.33	-6.45	Tanzania	Lugoba	GBIF - http://www.gbif.org/
38.42	6.75	Ethiopia	Yirga'Alem	GBIF - http://www.gbif.org/
38.57	-3.38	Kenya	Voi	GBIF - http://www.gbif.org/
39.1	-5.07	Tanzania	tanga	Virgilio et al. 2010
39.1	-5.07	Tanzania	Tanga	GBIF - http://www.gbif.org/
39.28	-6.2	Tanzania	Temeke [Kongowe]	GBIF - http://www.gbif.org/
39.5	-4.33	Kenya	Muhaka (Milu Farm)	GBIF - http://www.gbif.org/
39.52	-4.33	Kenya	Muhaka	GBIF - http://www.gbif.org/
39.54	-4.33	Kenya	Diani Beach (south)	GBIF - http://www.gbif.org/
39.55	-6.42	Tanzania	Mwera	GBIF - http://www.gbif.org/
39.62	-3.97	Kenya	Rabai	GBIF - http://www.gbif.org/
39.67	-3.72	Kenya	Mombasa (50km N)	GBIF - http://www.gbif.org/
39.67	-4.05	Kenya	Mombasa	GBIF - http://www.gbif.org/
39.85	-3.62	Kenya	Kilifi	GBIF - http://www.gbif.org/
39.86	-3.33	Kenya	Arabuko Sokoke Forest	GBIF - http://www.gbif.org/
39.87	-3.33	Kenya	Arabuko Sokoke Forest	GBIF - http://www.gbif.org/
39.91	-3.18	Kenya	Bate	GBIF - http://www.gbif.org/
39.92	-3.18	Kenya	Bate	GBIF - http://www.gbif.org/
40.01	-3.31	Kenya	Gede (Village)	GBIF - http://www.gbif.org/
40.02	-3.3	Kenya	Gede Forest	GBIF - http://www.gbif.org/
40.02	-3.35	Kenya	Watamu	GBIF - http://www.gbif.org/
41.22	9.32	Ethiopia	Badano	GBIF - http://www.gbif.org/
41.4	9.53	Ethiopia	Erergota	GBIF - http://www.gbif.org/
42.13	9.31	Ethiopia	Harar	GBIF - http://www.gbif.org/
42.33	9.23	Ethiopia	Babile	GBIF - http://www.gbif.org/
42.4	9.35	Ethiopia	Gursum	GBIF - http://www.gbif.org/
44.25	-12.17	Comoro Islands	Comoro Island	GBIF - http://www.gbif.org/
55.47	-4.67	Seychelles	Val d'Endor	GBIF - http://www.gbif.org/
55.47	-4.67	Seychelles	Val d'Endor	Virgilio et al. 2010
55.48	-4.73	Seychelles	Anse la Mouche	GBIF - http://www.gbif.org/
55.6	-21.1	France	Piton Hyacinhe (La Réunion)	Virgilio et al. 2010
55.6	-21.1	France	La Réunion	GBIF - http://www.gbif.org/
57.48	-20.22	Mauritius	Réduit	GBIF - http://www.gbif.org/
57.55	-20.35	Mauritius	Mauritius	Virgilio et al. 2010
72.92	30.59	pakistan	Harappa city	Gogi et al. 2007
73.06	33.72	pakistan	Islamabad	Virgilio et al. 2010
73.35	28.1	india	Ciah experiment	Haldhar et al. 2013
74.74	34.03	india	Narkara- Budgam	Ganie, Khan & Padder
74.8	33.94	india	Chadoora -Budgam	Ganie, Khan & Padder
74.87	34.15	india	Shalimar -Srinagar	Ganie, Khan & Padder
75.02	33.69	india	Bugam	Ganie, Khan & Padder
74.91	31.63	india	Punjab - Amristar City	Kaur et al. 2014
75.67	32.12	India	Indora	Prabhakar et al. 2012
76.67	15.89	india	Karnataka	Ganie, Khan & Padder
74.41	19.47	india	Maharashtra	Ganie, Khan & Padder
75.92	17.67	India	Solapur	Prabhakar et al. 2012
75.98	31.55	India	Haroli	Prabhakar et al. 2012
76.28	31.88	India	Jawalamukhi	Prabhakar et al. 2012
76.33	31.77	India	Nadaun	Prabhakar et al. 2012
76.65	31.42	India	Nihari	Prabhakar et al. 2012
76.72	31.42	India	Ghumarwin	Prabhakar et al. 2012
76.92	31.7	India	Mandi	Prabhakar et al. 2012
76.98	29.68	India	karnal	Prabhakar et al. 2012
77.15	28.62	India	Delhi	Prabhakar et al. 2012
77.17	31.82	India	Nagwain	Prabhakar et al. 2012
77.5	28.77	India	Ghaziabad	Prabhakar et al. 2012
77.58	12.97	India	Bangalore	Kumar et al. 2006
77.59	12.97	India	Bangalore	Virgilio et al. 2010
76.97	11.01	India	Tamil nadu	Ganie, Khan & Padder
77.47	11.53	India	Tamil nadu	Ganie, Khan & Padder
79.33	16.19	India	Andhra Pradesh	Ganie, Khan & Padder
80.33	26.45	India	Kanpur	Nishida 1955
80.84	8.02	Sri Lanka	na	Nakahara & Muraji 2008
72.95	22.56	India	Gujarat	Stonehouse et al. 2007
76.21	10.52	India	Kerala	Stonehouse et al. 2007
76.92	8.52	India	Kerala -Thiruvananthapuram	Stonehouse et al. 2007
85.81	20.3	India	Odisha - Bhubaneswar	Stonehouse et al. 2007
83	25.33	India	Varanasi	Stonehouse et al. 2007
82.99	25.27	India	Baranas University (Varanasi)	Raghuvanshi, Satpathy & Mishra 2012
84.82	26.42	India	Bihar	Ganie, Khan & Padder
85.2	25.62	India	Patna	Prabhakar et al. 2012
85.3	27.7	India	Kathmandu	Wu et al. 2012
85.52	25.18	China	Bihar Sharif	Prabhakar et al. 2012
85.67	25.97	India	Samastipur	Prabhakar et al. 2012
87.33	26.97	Nepal	Dhankuta	Prabhakar et al. 2012
88.38	25.22	Banglaseh	Dinajpur	Amin, Sarkar & Chun 2011
89.38	26.32	India	Uttar Banga Krishi Viswavidyalaya (West Bengal)	Laskar & Chatterjee 2010
90.19	27.03	Buthan	Tsirang	Drew, Romig & Dorji 2007
90.2	23.98	Banglaseh	Ganakbari	Virgilio et al. 2010
90.41	23.72	Banglaseh	Dhaka	Virgilio et al. 2010
90.5	26.87	Buthan	Glephu	Drew, Romig & Dorji 2007
92.66	11.83	India	South Adanman	Ranganath, Suryanarayana & Veenakumari 1997
93.78	7.03	India	Nicoban Islands	Ganie, Khan & Padder
98.6	24.41	China	Yunnan	Hu et al. 2008
98.92	18.85	Thailand	Chiang Mai	Nakahara & Muraji 2008
99.39	13.28	Thailand	Ratcha Buri	Ramadan & Messing 2003
99.58	21.32	Myanmar	Kengtung	Wu et al. 2011
100.08	13.94	Thailand	Nakhon Pathom	Ramadan & Messing 2003
100.22	7.11	Thailand	Rattaphum	Ramadan & Messing 2003
100.32	13.51	Thailand	Bangkok	Wu et al. 2011
100.47	7.01	Thailand	Hat Yai	Ramadan & Messing 2003
100.56	13.79	Thailand	Bangkok	Hu et al. 2008
100.78	22	China	Yunnan - Jinghong	Wu et al. 2011
100.97	22.78	China	Yunnan-Simao	Wu et al. 2012
101.07	5.77	Thailand	Betong	Ramadan & Messing 2003
101.26	6.27	Thailand	Bannang Sata	Ramadan & Messing 2003
101.38	6.81	Thailand	Yaring	Ramadan & Messing 2003
101.46	6.72	Thailand	Pattani	Ramadan & Messing 2003
101.62	6.19	Thailand	Narathiwat	Ramadan & Messing 2003
102.25	2.87	Malaysia	Negeri	Virgilio et al. 2010
102.73	22.75	China	Yunnan - Daluo	Wu et al. 2011
103.32	2.03	Malaysia	Johor	Virgilio et al. 2010
104.92	11.55	Cambodia	Phnom Phen	Virgilio et al. 2010
105.13	11.4	Cambodia	Kandak	Virgilio et al. 2010
105.65	-10.57	Australia	South Point	GBIF - http://www.gbif.org/
106.75	22.1	China	Guangxi - Pingxian	Wu et al. 2011
108.86	18.74	China	Hainan	Virgilio et al. 2010
109.34	19.54	China	Taiwan	Lee et al. 1992
109.57	19.52	China	Hainan - Danzhou	Hu et al. 2008
110.32	20.02	China	Hainan - Haikou	Wu et al. 2011
110.51	-7.35	Indonesia	Java	Virgilio et al. 2010
110.92	21.65	China	Guangdong - Maoming	Wu et al. 2011
113.27	23.13	China	Guangdong - Guangzhou	Wu et al. 2011
113.27	23.11	China	Guangdong - Guangzhou	Hu et al. 2008
115.9	28.67	China	Jiangxi - Nanchang	Hu et al. 2008
116.12	24.28	China	Guangdong-Meizhou	Wu et al. 2012
118	24.53	China	Fujian - Xiamen	Wu et al. 2011
119.31	26.05	China	Fujian - Fuzhou	Hu et al. 2008
120.15	30.25	China	Zhejiang - Hangzhou	Hu et al. 2008
120.15	30.27	China	Zhejiang - Hangzhou	Wu et al. 2011
120.52	-1.83	Indonesia	Sulawesi	Wu et al. 2011
120.65	24.12	China	Taiwan - Taizhong	Hu et al. 2008
121.17	14.55	Philippines	Manilla	Hu et al. 2008
121.23	14.18	Philippines	Los Banos	GBIF - http://www.gbif.org/
122.44	13.69	Philippines	San Luzon	Virgilio et al. 2010
124.16	24.34	Japan	Ishigashi - Okinawa	Nakahara & Muraji 2008
129.49	28.38	Japan	Anami - Kagoshima	Muraji & Nakahara 2001
129.5	28.36	Japan	Naze - Kagoshima	Nakahara & Muraji 2008
130.83	-12.45	Australia	Darwin (general)	GBIF - http://www.gbif.org/
145.7	15.15	Mariana Islands	Susupi	GBIF - http://www.gbif.org/
88.52	22.95	India	Chandra Krishi Viswavidyalaya - West Bengal	Barma, Jha & Banerjee 2013
References
Amin, M.R., Sarkar, T. & Chun, I.-J. (2011) Comparison of host plants infestation level and life history of fruit fly (Bactrocera cucurbitae Coquillett) on cucurbitaceous crops. Horticulture, Environment, and Biotechnology, 52, 541-545.
Barma, P., Jha, S. & Banerjee, S. (2013) Prediction of population development of melon fruit fly (Bactrocera cucurbitae Coq.) on pointed gourd (Trichosanthes dioica Roxb.). African Journal of Agricultural, 8, 4740-4747.
Drew, R., Romig, M. & Dorji, C. (2007) Records of Dacine fruit flies and new species of Dacus (Diptera: Tephritidae) in Bhutan. The Raffles Bulletin of Zoology, 55, 21.
Ganie, S., Khan, Z. & Padder, S.A. Identification and taxonomical studies of fruit flies on cucurbits in Kashmir valley. The Bioscan, 8, 263-269.
Gogi, M.D., Ashfaq, M., Arif, M.J., Khan, M.A. & Ahmad, F. (2007) Coadministration of insecticides and butanone acetate for its efficacy against melon fruit flies, Bactrocera cucurbitae (Insects: Diptera: Tephritidae). Pakistan Entomology, 29, 111-116.
Haldhar, S.M., Bhargava, R., Choudhary, B., Pal, G. & Kumar, S. (2013) Allelochemical resistance traits of muskmelon (Cucumis melo) against the fruit fly (Bactrocera cucurbitae) in a hot arid region of India. Phytoparasitica, 41, 473-481.
Hu, J., Zhang, J.L., Nardi, F. & Zhang, R.J. (2008) Population genetic structure of the melon fly, Bactrocera cucurbitae (Diptera: Tephritidae), from China and Southeast Asia. Genetica, 134, 319-324.
Kaur, A., Sohal, S.K., Arora, S., Kaur, H. & Pal, A. (2014) Effect of plant extracts on biochemistry of Bactrocera cucurbitae (Coquillett). Journal of Entomology and Zoology Studies, 2, 86-92.
Kumar, N., Verghese, A., Shivakumara, B., Krishnamoorthy, P. & Ranganath, H. (2006) Relative incidence of Bactrocera cucurbitae (Coquillett) and Dacus ciliatus Loew on cucurbitaceous vegetables. Proceedings of the 7th International Symposium on Fruit Flies of Economic Importance, 249-253.
Laskar, N. & Chatterjee, H. (2010) The effect of meteorological factors on the population dynamics of melon fly, Bactrocera cucurbitae (Coq.)(Diptera: Tephritidae) in the foot hills of Himalaya. Journal of Applied Sciences and Environmental Management, 14, 53-58.
Lee, L., Hwang, Y.-B., Cheng, C.-C. & Chang, J.-C. (1992) Population fluctuation of the melon fly, Dacus cucurbitae, in northeastern Taiwan. Chinese Journal of Entomology, 12, 285-292.
Muraji, M. & Nakahara, S. (2001) Phylogenetic relationships among fruit flies, Bactrocera (Diptera, Tephritidae), based on the mitochondrial rDNA sequences. Insect molecular biology, 10, 549-559.
Nakahara, S. & Muraji, M. (2008) Phylogenetic analyses of Bactrocera fruit flies (Diptera: Tephritidae) based on nucleotide sequences of the mitochondrial COI and COII genes. Research Bulletin of Plant Protection Japan, 44, 1-12.
Nishida, T. (1955) Natural enemies of the melon fly, Dacus curcurbitae Coq. in Hawaii. Annals of the Entomological Society of America, 48, 171-178.
Prabhakar, C.S., Mehta, P.K., Sood, P., Singh, S.K., Sharma, P. & Sharma, P.N. (2012) Population genetic structure of the melon fly, Bactrocera cucurbitae (Coquillett)(Diptera: Tephritidae) based on mitochondrial cytochrome oxidase (COI) gene sequences. Genetica, 140, 83-91.
Raghuvanshi, A., Satpathy, S. & Mishra, D. (2012) Role of abiotic factors on seasonal abundance and infestation of fruit fly, Bactrocera cucurbitae (Coq.) on bitter gourd. Journal of Plant Protection Research, 52, 264-267.
Ramadan, M.M. & Messing, R.H. (2003) A survey for potential biocontrol agents of Bactrocera cucurbitae (Diptera: Tephritidae) in Thailand. Proceedings of the Hawaiian Entomological Society, 36, 115-122.
Ranganath, H., Suryanarayana, M. & Veenakumari, K. (1997) Management of melon fly (Bactrocera (Zeugodacus) cucurbitae Coquillett) in cucurbits in South Andaman. Insect Environment, 3, 32-33.
Stonehouse, J., Mumford, J., Verghese, A., Shukla, R., Satpathy, S., Singh, H., Jiji, T., Thomas, J., Patel, Z. & Jhala, R. (2007) Village-level area-wide fruit fly suppression in India: Bait application and male annihilation at village level and farm level. Crop Protection, 26, 788-793.
Virgilio, M., Delatte, H., Backeljau, T. & De Meyer, M. (2010) Macrogeographic population structuring in the cosmopolitan agricultural pest Bactrocera cucurbitae (Diptera: Tephritidae). Molecular Ecology, 19, 2713-2724.
Wu, Y., Li, Y., Ruiz-Arce, R., McPheron, B.A., Wu, J. & Li, Z. (2011) Microsatellite markers reveal population structure and low gene flow among collections of Bactrocera cucurbitae (diptera: Tephritidae) in Asia. Journal of economic entomology, 104, 1065-1074.
Wu, Y., McPheron, B.A., Wu, J.J. & Li, Z.H. (2012) Genetic relationship of the melon fly, Bactrocera cucurbitae (Diptera: Tephritidae) inferred from mitochondrial DNA. Insect Science, 19, 195-204.

## Sheet: Bactrocera oleae
Longitude	Latitude	Country	Locality	Reference
19.067	-33.633	South Africa	Bainskloof	Cheyppe-Buchmann 2010
19.067	-33.633	South Africa	Jonkershoek	Cheyppe-Buchmann 2010
18.858	-33.932	South Africa	Language	Cheyppe-Buchmann 2010
37.14	-0.024	Kenya	likii	Cheyppe-Buchmann 2010
37.142	-0.019	Kenya	likii	Cheyppe-Buchmann 2010
36.38	0.041	Kenya	Marmanet	Cheyppe-Buchmann 2010
36.371	0.042	Kenya	Marmanet	Cheyppe-Buchmann 2010
37.139	-0.025	Kenya	Ontulili	Cheyppe-Buchmann 2010
17.417	-19.667	Namibia	Otavi	Cheyppe-Buchmann 2010
18.9	-33.833	South Africa	Stellenbosh	Cheyppe-Buchmann 2010
18.95	-33.767	South Africa	Wellington	Cheyppe-Buchmann 2010
35.741	-0.855	Kenya	Mau forest	Copeland et al. 2004
34.508	0.968	Kenya	Mount Elgon	Copeland et al. 2004
37.181	-0.27	Kenya	Mount Kenya Forest	Copeland et al. 2004
36.217	36.1	Turkey	Altinozu	Dogaç, Kandemir & Taskin 2013
36.15	36.217	Turkey	Antakya	Dogaç, Kandemir & Taskin 2013
28.1	37.317	Turkey	Bayir	Dogaç, Kandemir & Taskin 2013
27.217	38.45	Turkey	Bornova	Dogaç, Kandemir & Taskin 2013
36.367	37.117	Turkey	Cevdetiye	Dogaç, Kandemir & Taskin 2013
28.05	37.617	Turkey	Cine	Dogaç, Kandemir & Taskin 2013
26.317	40.167	Turkey	Eceabat	Dogaç, Kandemir & Taskin 2013
26.567	39.55	Turkey	Edremit	Dogaç, Kandemir & Taskin 2013
27.767	40.417	Turkey	Erdek	Dogaç, Kandemir & Taskin 2013
29.15	40.417	Turkey	Gemlik	Dogaç, Kandemir & Taskin 2013
27.567	37.867	Turkey	Germencik	Dogaç, Kandemir & Taskin 2013
26.167	39.8	Turkey	Geyikli	Dogaç, Kandemir & Taskin 2013
25.867	40.2	Turkey	Gokceada	Dogaç, Kandemir & Taskin 2013
28.367	37.049	Turkey	Gokova	Dogaç, Kandemir & Taskin 2013
27.7	37.817	Turkey	Ihcirliova	Dogaç, Kandemir & Taskin 2013
26.3	40	Turkey	Ihtepe	Dogaç, Kandemir & Taskin 2013
36.15	36.217	Turkey	Islahiye	Dogaç, Kandemir & Taskin 2013
36.067	37.367	Turkey	Kadirli	Dogaç, Kandemir & Taskin 2013
35.05	37.217	Turkey	Karaisili	Dogaç, Kandemir & Taskin 2013
27.417	38.417	Turkey	kemalpasa	Dogaç, Kandemir & Taskin 2013
35.8	37.45	Turkey	Kozan	Dogaç, Kandemir & Taskin 2013
26.567	39.55	Turkey	Kucukkuyu	Dogaç, Kandemir & Taskin 2013
35.617	37.267	Turkey	Kurkculer	Dogaç, Kandemir & Taskin 2013
27.05	38.6	Turkey	Menemen	Dogaç, Kandemir & Taskin 2013
34.767	36.817	Turkey	Mezitli	Dogaç, Kandemir & Taskin 2013
28.367	40.367	Turkey	Mudanya	Dogaç, Kandemir & Taskin 2013
36.733	37.167	Turkey	Nurdagi	Dogaç, Kandemir & Taskin 2013
28.15	38.467	Turkey	Salihli	Dogaç, Kandemir & Taskin 2013
35.967	36.067	Turkey	Samandag	Dogaç, Kandemir & Taskin 2013
27.567	38.717	Turkey	Saruhanli	Dogaç, Kandemir & Taskin 2013
26.717	39.567	Turkey	Silifke	Dogaç, Kandemir & Taskin 2013
34.917	36.917	Turkey	Tarsus	Dogaç, Kandemir & Taskin 2013
36.117	37.067	Turkey	Toprakkale	Dogaç, Kandemir & Taskin 2013
27.7	38.5	Turkey	Turgutlu	Dogaç, Kandemir & Taskin 2013
29.267	40.65	Turkey	Yalova	Dogaç, Kandemir & Taskin 2013
28.267	37.117	Turkey	Yerkesik	Dogaç, Kandemir & Taskin 2013
26.717	39.567	Turkey	Zeytinli	Dogaç, Kandemir & Taskin 2013
36.65	37.117	Turkey	Zincirli	Dogaç, Kandemir & Taskin 2013
5.911	35.383	Algeria	Aintouta	Frah 2014
6.116	35.281	Algeria	Bouzina	Frah 2014
22.952	40.655	Greece	Tesalonika	Frey et al. 2013
23.858	38.046	Greece	Attica	Kastanis et al. 2003
8.08	43.91	Italy	Italy	Matallanas et al. 2013
35.214	31.768	Israel	Jerusalem	Matallanas et al. 2013
-3.43	40.22	Spain	Madrid	Matallanas et al. 2013
-4.395	36.747	Spain	Malaga	Matallanas et al. 2013
-2.09	42.42	Spain	Navarra	Matallanas et al. 2013
-5.97	40.49	Spain	Salamanca	Matallanas et al. 2013
0.52	40.81	Spain	Tarragona	Matallanas et al. 2013
10.03	36.91	Tunisia	Tunisia	Matallanas et al. 2013
8.035	43.898	Italy	Imperia (Liguria)	Mazzon et al. 2010
23.73	37.98	Greece	Athens	Nardi et al. 2005
16.872	41.117	Italy	Bari	Nardi et al. 2005
37.025	-0.133	Kenya	Burgurest Forest	Nardi et al. 2005
15.07	37.51	Italy	Catania	Nardi et al. 2005
71.891	33.822	Pakistan	Cherat	Nardi et al. 2005
-116.6	31.86	Mexico	Ensenada	Nardi et al. 2005
35.006	32.765	Israel	Haifa	Nardi et al. 2005
3.82	43.73	France	Les matelles	Nardi et al. 2005
-8	31.633	Marocco	Marrakesh	Nardi et al. 2005
11.43	43.47	Italy	Montecucco	Nardi et al. 2005
-121.556	39.514	United States	Oroville	Nardi et al. 2005
36.25	37.08	Turkey	Osmaniye	Nardi et al. 2005
18.97	-33.07	South Africa	Paarl_mountain	Nardi et al. 2005
-8.357	40.701	Portugal	Paradela	Nardi et al. 2005
10.32	42.82	Italy	Portoferraio	Nardi et al. 2005
-119.7	34.42	United States	Santa Barbara	Nardi et al. 2005
-0.183	35.517	Algeria	Sig City	Nardi et al. 2005
10.031	44.301	Italy	Vaggia	Nardi et al. 2005
49.422	36.825	Iran	Roodbar	Noori & Shirazi 2012
19.822	41.296	Albania	Suak region	Pucci et al. 2013
8.317	40.55	Italy	Alghero	Savio et al. 2012
13.517	43.617	Italy	Ancona	Savio et al. 2012
11.85	43.467	Italy	Arezzo	Savio et al. 2012
8.45	40.733	Italy	Bancali	Savio et al. 2012
10.717	45.533	Italy	Bardolino	Savio et al. 2012
16.85	41.117	Italy	Bari	Savio et al. 2012
9.1	39.2	Italy	Cagliari	Savio et al. 2012
8.967	45.967	Italy	Campione	Savio et al. 2012
10.367	42.733	Italy	Capoliveri	Savio et al. 2012
14.217	41.1	Italy	Capua	Savio et al. 2012
17.15	40.883	Italy	Castellana Grotte	Savio et al. 2012
8.067	43.9	Italy	Diano Marina	Savio et al. 2012
11.533	45.633	Italy	Dueville	Savio et al. 2012
11.25	43.767	Italy	Firenze	Savio et al. 2012
15.9	38.417	Italy	Gioia Tauro	Savio et al. 2012
11.65	45.733	Italy	Marostica	Savio et al. 2012
12.433	37.783	Italy	Marsala	Savio et al. 2012
15.55	38.183	Italy	Messina	Savio et al. 2012
11.783	45.317	Italy	Montegrotto_terme	Savio et al. 2012
14.05	42.417	Italy	Moscufo	Savio et al. 2012
18.483	40.133	Italy	Otranto	Savio et al. 2012
14.333	40.8	Italy	Portici	Savio et al. 2012
16.167	39.317	Italy	Rende	Savio et al. 2012
12.483	41.883	Italy	Roma	Savio et al. 2012
16.633	39.567	Italy	Rossano Calabro	Savio et al. 2012
15.283	37.05	Italy	Siracusa	Savio et al. 2012
-6.023	37.607	Spain	Alanos, Sevilla	Segura, Callejas & Ochando 2008
-7.983	37.367	Portugal	Algarve	Segura, Callejas & Ochando 2008
-4.983	40	Spain	Algete, Madrid	Segura, Callejas & Ochando 2008
-0.49	38.39	Spain	Alicante	Segura, Callejas & Ochando 2008
-5.983	39.772	Spain	Andalusia	Segura, Callejas & Ochando 2008
-6.283	38.033	Spain	Ardales, Malaga	Segura, Callejas & Ochando 2008
-5.917	38.717	Spain	Argamasilla de Cva.,	Segura, Callejas & Ochando 2008
-2.883	39.483	Spain	Cambrils, Tarragona	Segura, Callejas & Ochando 2008
-7.5	39.817	Spain	Castelo Branco	Segura, Callejas & Ochando 2008
-119.383	35.883	United States	Fresno-Bakersfield	Segura, Callejas & Ochando 2008
-4.533	37.65	Spain	Huelma (Jaen)	Segura, Callejas & Ochando 2008
35.317	32.683	Israel	Iksal	Segura, Callejas & Ochando 2008
-6.35	39.967	Spain	Las Vinas	Segura, Callejas & Ochando 2008
3.167	41.95	Spain	Regencos, Gerona	Segura, Callejas & Ochando 2008
-117.15	32.7	United States	San Diego	Segura, Callejas & Ochando 2008
10.767	34.733	Tunisia	Sfax	Segura, Callejas & Ochando 2008
2.717	39.75	Spain	Soller, Mallorca	Segura, Callejas & Ochando 2008
-0.251	39.067	Spain	Tabernes de Valldigna	Segura, Callejas & Ochando 2008
22.933	40.633	Greece	Tesalonika	Segura, Callejas & Ochando 2008
12.1	42.24	Italy	Viterbo	Segura, Callejas & Ochando 2008
-7.82	37.91	Portugal	Cabeça Gorda	van Asch et al. 2012
-7.82	37.91	Portugal	Cabeça Gorda	van Asch et al. 2012
-7.27	38.86	Portugal	Elvas	van Asch et al. 2012
-7.25	40.53	Portugal	Guarda	van Asch et al. 2012
-7.78	38.58	Portugal	Nossa Senhora de Machede	van Asch et al. 2012
-7.81	38.31	Portugal	Oriola	van Asch et al. 2012
-7.65	38.54	Portugal	Redondo	van Asch et al. 2012
-7.63	38.65	Portugal	Redondo	van Asch et al. 2012
-8.75	39.36	Portugal	Tremês	van Asch et al. 2012
-8.02	38.53	Portugal	Valverde	van Asch et al. 2012
-7.8	38.24	Portugal	Vidigueira	van Asch et al. 2012
-7.91	38.58	Portugal	Vora	van Asch et al. 2012
37.012	-0.156	Kenya	Burgurest Forest	Van Houdt et al. 2010
28.383	-23.667	South Africa	kirstenbosch	Van Houdt et al. 2010
37.933	2.233	Kenya	Marsabit Forest	Van Houdt et al. 2010
27.833	37.867	Turkey	Aidin	Zygouridis et al. 2008
25.883	40.867	Greece	Alexandroupoli	Zygouridis et al. 2008
2.55	41.6	Spain	Arrhenys	Zygouridis et al. 2008
-120.517	38.45	United States	Calaveras	Zygouridis et al. 2008
25.133	35.333	Greece	Crete	Zygouridis et al. 2008
12.717	42.217	Italy	Farfa	Zygouridis et al. 2008
-8.333	41.433	Portugal	Guimmaraes	Zygouridis et al. 2008
20.717	38.35	Greece	Ithaca	Zygouridis et al. 2008
27.283	36.9	Greece	Kos	Zygouridis et al. 2008
22.983	36.15	Greece	Kythira	Zygouridis et al. 2008
20.7	38.833	Greece	Lefkada	Zygouridis et al. 2008
33.05	34.683	Cyprus	Limassol	Zygouridis et al. 2008
-9.183	38.75	Portugal	Lisbon	Zygouridis et al. 2008
-3.717	40.433	Spain	Madrid	Zygouridis et al. 2008
22.233	38.45	Greece	Maladrino	Zygouridis et al. 2008
22.417	36.55	Greece	Mani	Zygouridis et al. 2008
-1.133	37.967	Spain	Murcia	Zygouridis et al. 2008
-122.283	38.217	United States	Napa	Zygouridis et al. 2008
33.367	35.167	Cyprus	Nicosia	Zygouridis et al. 2008
21.733	38.25	Greece	Patras	Zygouridis et al. 2008
-120.717	35.333	United States	San Luis Obispo	Zygouridis et al. 2008
34.783	30.867	Israel	Sde Boker	Zygouridis et al. 2008
-121.902	38.583	United States	Solano	Zygouridis et al. 2008
14.717	42.117	Italy	Vasto	Zygouridis et al. 2008
-121.85	38.567	United States	Yolo Davis	Zygouridis et al. 2008
42.5	18.422	South Africa	Abha Taif road	GBIF - http://www.gbif.org/
38.7	9.033	Ethiopia	Addis Alem	GBIF - http://www.gbif.org/
20	41	Albania	Albania	GBIF - http://www.gbif.org/
23.733	37.983	Greece	Athens	GBIF - http://www.gbif.org/
37.012	-0.156	Kenya	Burguret Forest	GBIF - http://www.gbif.org/
16.5	39	Italy	Calbria	GBIF - http://www.gbif.org/
18.417	-33.917	South Africa	Capetown	GBIF - http://www.gbif.org/
-9.233	38.883	Portugal	Carcavelos	GBIF - http://www.gbif.org/
-0.167	40.167	Spain	Castellon	GBIF - http://www.gbif.org/
35.461	1.276	Kenya	Cherangani Hills	GBIF - http://www.gbif.org/
-9.383	38.8	Portugal	Cintra	GBIF - http://www.gbif.org/
25	35.167	Greece	Crete	GBIF - http://www.gbif.org/
27.9	-33.033	South Africa	East London	GBIF - http://www.gbif.org/
39.081	15.401	Eritrea	Embatkala	GBIF - http://www.gbif.org/
35.333	32.9	Israel	Galilea	GBIF - http://www.gbif.org/
31.133	29.983	Egypt	Giza	GBIF - http://www.gbif.org/
18.15	-19.383	Namibia	Gobiswater farm	GBIF - http://www.gbif.org/
17.05	-22.7	Namibia	Gross Herzog Friedrich Berg	GBIF - http://www.gbif.org/
37.6	9	Ethiopia	Guder-Gedo road	GBIF - http://www.gbif.org/
34.797	32.033	Israel	Jaffa, 8mi W	GBIF - http://www.gbif.org/
35	31.75	Israel	Jerusalem	GBIF - http://www.gbif.org/
19.9	39.783	Greece	Kassiopi Cape	GBIF - http://www.gbif.org/
35.533	-0.233	Kenya	Kericho Road	GBIF - http://www.gbif.org/
35.467	-0.2	Kenya	Kipkelion	GBIF - http://www.gbif.org/
39.217	10.3	Ethiopia	Libanos	GBIF - http://www.gbif.org/
35.183	1.3	Kenya	Lodwar Road	GBIF - http://www.gbif.org/
11.062	35.505	Tunisia	Mahdia	GBIF - http://www.gbif.org/
27.55	-26.017	South Africa	Maloney's Eye	GBIF - http://www.gbif.org/
27.85	-29.133	Lesotho	Mamathes	GBIF - http://www.gbif.org/
30.037	31.309	Egypt	Mamura	GBIF - http://www.gbif.org/
27.483	-25.683	South Africa	Marikana	GBIF - http://www.gbif.org/
37.962	2.316	Kenya	Marsabit Mt	GBIF - http://www.gbif.org/
37.933	2.233	Kenya	Marsabit National Park forest	GBIF - http://www.gbif.org/
25.647	35.233	Greece	Mirabella	GBIF - http://www.gbif.org/
36.817	-1.283	Kenya	Nairobi	GBIF - http://www.gbif.org/
36.483	-1.283	Kenya	Nairobi (40kmW)	GBIF - http://www.gbif.org/
12.169	-15.162	Angola	Namibe	GBIF - http://www.gbif.org/
37.067	0.017	Kenya	Nanyuki	GBIF - http://www.gbif.org/
39.062	15.333	Eritrea	Nefasit	GBIF - http://www.gbif.org/
36.633	-1.4	Kenya	Ngong Hills	GBIF - http://www.gbif.org/
36.367	0.033	Kenya	Nyahururu	GBIF - http://www.gbif.org/
36.706	-1.359	Kenya	Ololua Forest	GBIF - http://www.gbif.org/
18.967	-33.733	South Africa	Paarl	GBIF - http://www.gbif.org/
32.871	34.858	Cyprus	Perapedhi	GBIF - http://www.gbif.org/
55.567	-21.33	France	Petite île (La Réunion)	GBIF - http://www.gbif.org/
14.333	40.817	Italy	Portici	GBIF - http://www.gbif.org/
2.617	39.55	Spain	Porto Pi, Palma, Mallorca	GBIF - http://www.gbif.org/
9.283	41.583	France	Porto-Vecchio, Corsica	GBIF - http://www.gbif.org/
34.75	31.5	Israel	Ramish	GBIF - http://www.gbif.org/
28.367	-25.567	South Africa	Roodeplaat	GBIF - http://www.gbif.org/
18.474	-33.956	South Africa	Rosebank, Cape Town	GBIF - http://www.gbif.org/
28.083	-25.617	South Africa	Rosslyn	GBIF - http://www.gbif.org/
7.554	43.986	France	Saorge Village	GBIF - http://www.gbif.org/
52.517	29.6	Israel	Shiraz	GBIF - http://www.gbif.org/
18.95	-33.833	South Africa	Simondium	GBIF - http://www.gbif.org/
26.073	-33.324	South Africa	Springvale Farm	GBIF - http://www.gbif.org/
18.85	-33.933	South Africa	Stellenbosch	GBIF - http://www.gbif.org/
17.23	40.476	Italy	Taranto	GBIF - http://www.gbif.org/
10.18	36.803	Tunisia	Tunis	GBIF - http://www.gbif.org/
11	43.417	Italy	Tuscany	GBIF - http://www.gbif.org/
19	-33.633	South Africa	Wellington	GBIF - http://www.gbif.org/
19.433	-33.65	South Africa	Worcester	GBIF - http://www.gbif.org/
18.5	-34	South Africa	Wynberg	GBIF - http://www.gbif.org/
18.117	-19.567	Namibia	Grootfontein	GESTOLIVE SITE - http://www.afidol.org/gestoliveprod/records/accueilInternaute
8.851	41.949	France	Southern France	GESTOLIVE SITE - http://www.afidol.org/gestoliveprod/records/accueilInternaute
9.394	42.022	France	Southern France	GESTOLIVE SITE - http://www.afidol.org/gestoliveprod/records/accueilInternaute
9.512	42.092	France	Southern France	GESTOLIVE SITE - http://www.afidol.org/gestoliveprod/records/accueilInternaute
9.435	42.099	France	Southern France	GESTOLIVE SITE - http://www.afidol.org/gestoliveprod/records/accueilInternaute
9.509	42.456	France	Southern France	GESTOLIVE SITE - http://www.afidol.org/gestoliveprod/records/accueilInternaute
9.484	42.477	France	Southern France	GESTOLIVE SITE - http://www.afidol.org/gestoliveprod/records/accueilInternaute
8.813	42.526	France	Southern France	GESTOLIVE SITE - http://www.afidol.org/gestoliveprod/records/accueilInternaute
8.841	42.562	France	Southern France	GESTOLIVE SITE - http://www.afidol.org/gestoliveprod/records/accueilInternaute
9.428	42.574	France	Southern France	GESTOLIVE SITE - http://www.afidol.org/gestoliveprod/records/accueilInternaute
8.86	42.589	France	Southern France	GESTOLIVE SITE - http://www.afidol.org/gestoliveprod/records/accueilInternaute
8.983	42.603	France	Southern France	GESTOLIVE SITE - http://www.afidol.org/gestoliveprod/records/accueilInternaute
9.311	42.618	France	Southern France	GESTOLIVE SITE - http://www.afidol.org/gestoliveprod/records/accueilInternaute
9.136	42.623	France	Southern France	GESTOLIVE SITE - http://www.afidol.org/gestoliveprod/records/accueilInternaute
9.323	42.703	France	Southern France	GESTOLIVE SITE - http://www.afidol.org/gestoliveprod/records/accueilInternaute
5.664	43.385	France	Southern France	GESTOLIVE SITE - http://www.afidol.org/gestoliveprod/records/accueilInternaute
6.079	43.452	France	Southern France	GESTOLIVE SITE - http://www.afidol.org/gestoliveprod/records/accueilInternaute
3.891	43.583	France	Southern France	GESTOLIVE SITE - http://www.afidol.org/gestoliveprod/records/accueilInternaute
4.33	43.691	France	Southern France	GESTOLIVE SITE - http://www.afidol.org/gestoliveprod/records/accueilInternaute
4.822	43.74	France	Southern France	GESTOLIVE SITE - http://www.afidol.org/gestoliveprod/records/accueilInternaute
7.338	43.745	France	Southern France	GESTOLIVE SITE - http://www.afidol.org/gestoliveprod/records/accueilInternaute
4.514	43.752	France	Southern France	GESTOLIVE SITE - http://www.afidol.org/gestoliveprod/records/accueilInternaute
4.163	43.772	France	Southern France	GESTOLIVE SITE - http://www.afidol.org/gestoliveprod/records/accueilInternaute
4.188	43.781	France	Southern France	GESTOLIVE SITE - http://www.afidol.org/gestoliveprod/records/accueilInternaute
7.312	43.825	France	Southern France	GESTOLIVE SITE - http://www.afidol.org/gestoliveprod/records/accueilInternaute
4.402	43.859	France	Southern France	GESTOLIVE SITE - http://www.afidol.org/gestoliveprod/records/accueilInternaute
5.393	43.878	France	Southern France	GESTOLIVE SITE - http://www.afidol.org/gestoliveprod/records/accueilInternaute
4.873	44.015	France	Southern France	GESTOLIVE SITE - http://www.afidol.org/gestoliveprod/records/accueilInternaute
4.163	44.406	France	Southern France	GESTOLIVE SITE - http://www.afidol.org/gestoliveprod/records/accueilInternaute
9.512	42.092	France	Southern France	GESTOLIVE SITE - http://www.afidol.org/gestoliveprod/records/accueilInternaute
3.126	42.452	France	Southern France	GESTOLIVE SITE - http://www.afidol.org/gestoliveprod/records/accueilInternaute
9.509	42.456	France	Southern France	GESTOLIVE SITE - http://www.afidol.org/gestoliveprod/records/accueilInternaute
9.484	42.477	France	Southern France	GESTOLIVE SITE - http://www.afidol.org/gestoliveprod/records/accueilInternaute
2.943	42.53	France	Southern France	GESTOLIVE SITE - http://www.afidol.org/gestoliveprod/records/accueilInternaute
2.892	42.548	France	Southern France	GESTOLIVE SITE - http://www.afidol.org/gestoliveprod/records/accueilInternaute
8.841	42.562	France	Southern France	GESTOLIVE SITE - http://www.afidol.org/gestoliveprod/records/accueilInternaute
2.951	42.572	France	Southern France	GESTOLIVE SITE - http://www.afidol.org/gestoliveprod/records/accueilInternaute
8.86	42.589	France	Southern France	GESTOLIVE SITE - http://www.afidol.org/gestoliveprod/records/accueilInternaute
2.525	42.623	France	Southern France	GESTOLIVE SITE - http://www.afidol.org/gestoliveprod/records/accueilInternaute
2.589	42.648	France	Southern France	GESTOLIVE SITE - http://www.afidol.org/gestoliveprod/records/accueilInternaute
2.59	42.649	France	Southern France	GESTOLIVE SITE - http://www.afidol.org/gestoliveprod/records/accueilInternaute
2.677	42.664	France	Southern France	GESTOLIVE SITE - http://www.afidol.org/gestoliveprod/records/accueilInternaute
2.984	42.708	France	Southern France	GESTOLIVE SITE - http://www.afidol.org/gestoliveprod/records/accueilInternaute
2.916	42.914	France	Southern France	GESTOLIVE SITE - http://www.afidol.org/gestoliveprod/records/accueilInternaute
2.955	42.916	France	Southern France	GESTOLIVE SITE - http://www.afidol.org/gestoliveprod/records/accueilInternaute
2.945	42.92	France	Southern France	GESTOLIVE SITE - http://www.afidol.org/gestoliveprod/records/accueilInternaute
2.922	43.056	France	Southern France	GESTOLIVE SITE - http://www.afidol.org/gestoliveprod/records/accueilInternaute
3.088	43.107	France	Southern France	GESTOLIVE SITE - http://www.afidol.org/gestoliveprod/records/accueilInternaute
2.965	43.111	France	Southern France	GESTOLIVE SITE - http://www.afidol.org/gestoliveprod/records/accueilInternaute
3.081	43.117	France	Southern France	GESTOLIVE SITE - http://www.afidol.org/gestoliveprod/records/accueilInternaute
2.323	43.124	France	Southern France	GESTOLIVE SITE - http://www.afidol.org/gestoliveprod/records/accueilInternaute
2.323	43.124	France	Southern France	GESTOLIVE SITE - http://www.afidol.org/gestoliveprod/records/accueilInternaute
6.228	43.161	France	Southern France	GESTOLIVE SITE - http://www.afidol.org/gestoliveprod/records/accueilInternaute
2.447	43.172	France	Southern France	GESTOLIVE SITE - http://www.afidol.org/gestoliveprod/records/accueilInternaute
3.148	43.201	France	Southern France	GESTOLIVE SITE - http://www.afidol.org/gestoliveprod/records/accueilInternaute
5.745	43.211	France	Southern France	GESTOLIVE SITE - http://www.afidol.org/gestoliveprod/records/accueilInternaute
2.923	43.247	France	Southern France	GESTOLIVE SITE - http://www.afidol.org/gestoliveprod/records/accueilInternaute
3.19	43.28	France	Southern France	GESTOLIVE SITE - http://www.afidol.org/gestoliveprod/records/accueilInternaute
2.972	43.288	France	Southern France	GESTOLIVE SITE - http://www.afidol.org/gestoliveprod/records/accueilInternaute
5.569	43.292	France	Southern France	GESTOLIVE SITE - http://www.afidol.org/gestoliveprod/records/accueilInternaute
2.914	43.309	France	Southern France	GESTOLIVE SITE - http://www.afidol.org/gestoliveprod/records/accueilInternaute
2.911	43.312	France	Southern France	GESTOLIVE SITE - http://www.afidol.org/gestoliveprod/records/accueilInternaute
2.463	43.314	France	Southern France	GESTOLIVE SITE - http://www.afidol.org/gestoliveprod/records/accueilInternaute
2.871	43.323	France	Southern France	GESTOLIVE SITE - http://www.afidol.org/gestoliveprod/records/accueilInternaute
2.871	43.323	France	Southern France	GESTOLIVE SITE - http://www.afidol.org/gestoliveprod/records/accueilInternaute
3.039	43.33	France	Southern France	GESTOLIVE SITE - http://www.afidol.org/gestoliveprod/records/accueilInternaute
5.575	43.334	France	Southern France	GESTOLIVE SITE - http://www.afidol.org/gestoliveprod/records/accueilInternaute
2.853	43.338	France	Southern France	GESTOLIVE SITE - http://www.afidol.org/gestoliveprod/records/accueilInternaute
3.209	43.383	France	Southern France	GESTOLIVE SITE - http://www.afidol.org/gestoliveprod/records/accueilInternaute
5.662	43.385	France	Southern France	GESTOLIVE SITE - http://www.afidol.org/gestoliveprod/records/accueilInternaute
3.296	43.406	France	Southern France	GESTOLIVE SITE - http://www.afidol.org/gestoliveprod/records/accueilInternaute
3.032	43.427	France	Southern France	GESTOLIVE SITE - http://www.afidol.org/gestoliveprod/records/accueilInternaute
2.908	43.433	France	Southern France	GESTOLIVE SITE - http://www.afidol.org/gestoliveprod/records/accueilInternaute
5.401	43.437	France	Southern France	GESTOLIVE SITE - http://www.afidol.org/gestoliveprod/records/accueilInternaute
3.142	43.439	France	Southern France	GESTOLIVE SITE - http://www.afidol.org/gestoliveprod/records/accueilInternaute
3.457	43.452	France	Southern France	GESTOLIVE SITE - http://www.afidol.org/gestoliveprod/records/accueilInternaute
6.079	43.452	France	Southern France	GESTOLIVE SITE - http://www.afidol.org/gestoliveprod/records/accueilInternaute
5.248	43.454	France	Southern France	GESTOLIVE SITE - http://www.afidol.org/gestoliveprod/records/accueilInternaute
3.181	43.467	France	Southern France	GESTOLIVE SITE - http://www.afidol.org/gestoliveprod/records/accueilInternaute
6.496	43.487	France	Southern France	GESTOLIVE SITE - http://www.afidol.org/gestoliveprod/records/accueilInternaute
6.496	43.487	France	Southern France	GESTOLIVE SITE - http://www.afidol.org/gestoliveprod/records/accueilInternaute
3.504	43.489	France	Southern France	GESTOLIVE SITE - http://www.afidol.org/gestoliveprod/records/accueilInternaute
3.537	43.489	France	Southern France	GESTOLIVE SITE - http://www.afidol.org/gestoliveprod/records/accueilInternaute
3.513	43.489	France	Southern France	GESTOLIVE SITE - http://www.afidol.org/gestoliveprod/records/accueilInternaute
3.62	43.501	France	Southern France	GESTOLIVE SITE - http://www.afidol.org/gestoliveprod/records/accueilInternaute
5.144	43.521	France	Southern France	GESTOLIVE SITE - http://www.afidol.org/gestoliveprod/records/accueilInternaute
5.398	43.544	France	Southern France	GESTOLIVE SITE - http://www.afidol.org/gestoliveprod/records/accueilInternaute
5.23	43.55	France	Southern France	GESTOLIVE SITE - http://www.afidol.org/gestoliveprod/records/accueilInternaute
5.221	43.556	France	Southern France	GESTOLIVE SITE - http://www.afidol.org/gestoliveprod/records/accueilInternaute
5.038	43.563	France	Southern France	GESTOLIVE SITE - http://www.afidol.org/gestoliveprod/records/accueilInternaute
5.315	43.578	France	Southern France	GESTOLIVE SITE - http://www.afidol.org/gestoliveprod/records/accueilInternaute
3.891	43.583	France	Southern France	GESTOLIVE SITE - http://www.afidol.org/gestoliveprod/records/accueilInternaute
6.271	43.604	France	Southern France	GESTOLIVE SITE - http://www.afidol.org/gestoliveprod/records/accueilInternaute
5.14	43.641	France	Southern France	GESTOLIVE SITE - http://www.afidol.org/gestoliveprod/records/accueilInternaute
3.51	43.644	France	Southern France	GESTOLIVE SITE - http://www.afidol.org/gestoliveprod/records/accueilInternaute
6.863	43.649	France	Southern France	GESTOLIVE SITE - http://www.afidol.org/gestoliveprod/records/accueilInternaute
5.112	43.661	France	Southern France	GESTOLIVE SITE - http://www.afidol.org/gestoliveprod/records/accueilInternaute
6.898	43.664	France	Southern France	GESTOLIVE SITE - http://www.afidol.org/gestoliveprod/records/accueilInternaute
4.681	43.667	France	Southern France	GESTOLIVE SITE - http://www.afidol.org/gestoliveprod/records/accueilInternaute
7.187	43.67	France	Southern France	GESTOLIVE SITE - http://www.afidol.org/gestoliveprod/records/accueilInternaute
6.778	43.673	France	Southern France	GESTOLIVE SITE - http://www.afidol.org/gestoliveprod/records/accueilInternaute
4.33	43.691	France	Southern France	GESTOLIVE SITE - http://www.afidol.org/gestoliveprod/records/accueilInternaute
4.157	43.691	France	Southern France	GESTOLIVE SITE - http://www.afidol.org/gestoliveprod/records/accueilInternaute
3.995	43.692	France	Southern France	GESTOLIVE SITE - http://www.afidol.org/gestoliveprod/records/accueilInternaute
4.801	43.704	France	Southern France	GESTOLIVE SITE - http://www.afidol.org/gestoliveprod/records/accueilInternaute
4.829	43.708	France	Southern France	GESTOLIVE SITE - http://www.afidol.org/gestoliveprod/records/accueilInternaute
4.831	43.708	France	Southern France	GESTOLIVE SITE - http://www.afidol.org/gestoliveprod/records/accueilInternaute
4.709	43.714	France	Southern France	GESTOLIVE SITE - http://www.afidol.org/gestoliveprod/records/accueilInternaute
4.708	43.716	France	Southern France	GESTOLIVE SITE - http://www.afidol.org/gestoliveprod/records/accueilInternaute
4.707	43.717	France	Southern France	GESTOLIVE SITE - http://www.afidol.org/gestoliveprod/records/accueilInternaute
4.41	43.717	France	Southern France	GESTOLIVE SITE - http://www.afidol.org/gestoliveprod/records/accueilInternaute
4.592	43.723	France	Southern France	GESTOLIVE SITE - http://www.afidol.org/gestoliveprod/records/accueilInternaute
4.713	43.733	France	Southern France	GESTOLIVE SITE - http://www.afidol.org/gestoliveprod/records/accueilInternaute
4.822	43.74	France	Southern France	GESTOLIVE SITE - http://www.afidol.org/gestoliveprod/records/accueilInternaute
4.802	43.74	France	Southern France	GESTOLIVE SITE - http://www.afidol.org/gestoliveprod/records/accueilInternaute
4.785	43.741	France	Southern France	GESTOLIVE SITE - http://www.afidol.org/gestoliveprod/records/accueilInternaute
4.221	43.743	France	Southern France	GESTOLIVE SITE - http://www.afidol.org/gestoliveprod/records/accueilInternaute
7.338	43.745	France	Southern France	GESTOLIVE SITE - http://www.afidol.org/gestoliveprod/records/accueilInternaute
4.786	43.746	France	Southern France	GESTOLIVE SITE - http://www.afidol.org/gestoliveprod/records/accueilInternaute
4.499	43.749	France	Southern France	GESTOLIVE SITE - http://www.afidol.org/gestoliveprod/records/accueilInternaute
3.367	43.77	France	Southern France	GESTOLIVE SITE - http://www.afidol.org/gestoliveprod/records/accueilInternaute
5.439	43.773	France	Southern France	GESTOLIVE SITE - http://www.afidol.org/gestoliveprod/records/accueilInternaute
7.222	43.788	France	Southern France	GESTOLIVE SITE - http://www.afidol.org/gestoliveprod/records/accueilInternaute
4.097	43.794	France	Southern France	GESTOLIVE SITE - http://www.afidol.org/gestoliveprod/records/accueilInternaute
7.36	43.816	France	Southern France	GESTOLIVE SITE - http://www.afidol.org/gestoliveprod/records/accueilInternaute
4.217	43.824	France	Southern France	GESTOLIVE SITE - http://www.afidol.org/gestoliveprod/records/accueilInternaute
7.312	43.825	France	Southern France	GESTOLIVE SITE - http://www.afidol.org/gestoliveprod/records/accueilInternaute
5.204	43.836	France	Southern France	GESTOLIVE SITE - http://www.afidol.org/gestoliveprod/records/accueilInternaute
5.771	43.838	France	Southern France	GESTOLIVE SITE - http://www.afidol.org/gestoliveprod/records/accueilInternaute
5.777	43.845	France	Southern France	GESTOLIVE SITE - http://www.afidol.org/gestoliveprod/records/accueilInternaute
6.167	43.848	France	Southern France	GESTOLIVE SITE - http://www.afidol.org/gestoliveprod/records/accueilInternaute
4.436	43.853	France	Southern France	GESTOLIVE SITE - http://www.afidol.org/gestoliveprod/records/accueilInternaute
7.09	43.863	France	Southern France	GESTOLIVE SITE - http://www.afidol.org/gestoliveprod/records/accueilInternaute
7.34	43.872	France	Southern France	GESTOLIVE SITE - http://www.afidol.org/gestoliveprod/records/accueilInternaute
5.393	43.878	France	Southern France	GESTOLIVE SITE - http://www.afidol.org/gestoliveprod/records/accueilInternaute
3.954	43.879	France	Southern France	GESTOLIVE SITE - http://www.afidol.org/gestoliveprod/records/accueilInternaute
5.15	43.892	France	Southern France	GESTOLIVE SITE - http://www.afidol.org/gestoliveprod/records/accueilInternaute
5.173	43.899	France	Southern France	GESTOLIVE SITE - http://www.afidol.org/gestoliveprod/records/accueilInternaute
4.544	43.926	France	Southern France	GESTOLIVE SITE - http://www.afidol.org/gestoliveprod/records/accueilInternaute
6.024	43.938	France	Southern France	GESTOLIVE SITE - http://www.afidol.org/gestoliveprod/records/accueilInternaute
5.883	43.944	France	Southern France	GESTOLIVE SITE - http://www.afidol.org/gestoliveprod/records/accueilInternaute
5.38	43.944	France	Southern France	GESTOLIVE SITE - http://www.afidol.org/gestoliveprod/records/accueilInternaute
5.892	43.969	France	Southern France	GESTOLIVE SITE - http://www.afidol.org/gestoliveprod/records/accueilInternaute
4	44	France	Southern France	GESTOLIVE SITE - http://www.afidol.org/gestoliveprod/records/accueilInternaute
4.873	44.015	France	Southern France	GESTOLIVE SITE - http://www.afidol.org/gestoliveprod/records/accueilInternaute
5.088	44.046	France	Southern France	GESTOLIVE SITE - http://www.afidol.org/gestoliveprod/records/accueilInternaute
5.1	44.047	France	Southern France	GESTOLIVE SITE - http://www.afidol.org/gestoliveprod/records/accueilInternaute
4.371	44.051	France	Southern France	GESTOLIVE SITE - http://www.afidol.org/gestoliveprod/records/accueilInternaute
5.127	44.058	France	Southern France	GESTOLIVE SITE - http://www.afidol.org/gestoliveprod/records/accueilInternaute
5.085	44.131	France	Southern France	GESTOLIVE SITE - http://www.afidol.org/gestoliveprod/records/accueilInternaute
4.458	44.173	France	Southern France	GESTOLIVE SITE - http://www.afidol.org/gestoliveprod/records/accueilInternaute
4.315	44.184	France	Southern France	GESTOLIVE SITE - http://www.afidol.org/gestoliveprod/records/accueilInternaute
4.249	44.269	France	Southern France	GESTOLIVE SITE - http://www.afidol.org/gestoliveprod/records/accueilInternaute
5.283	44.286	France	Southern France	GESTOLIVE SITE - http://www.afidol.org/gestoliveprod/records/accueilInternaute
5.131	44.296	France	Southern France	GESTOLIVE SITE - http://www.afidol.org/gestoliveprod/records/accueilInternaute
5.086	44.296	France	Southern France	GESTOLIVE SITE - http://www.afidol.org/gestoliveprod/records/accueilInternaute
5.072	44.307	France	Southern France	GESTOLIVE SITE - http://www.afidol.org/gestoliveprod/records/accueilInternaute
5.106	44.327	France	Southern France	GESTOLIVE SITE - http://www.afidol.org/gestoliveprod/records/accueilInternaute
4.309	44.345	France	Southern France	GESTOLIVE SITE - http://www.afidol.org/gestoliveprod/records/accueilInternaute
5.114	44.359	France	Southern France	GESTOLIVE SITE - http://www.afidol.org/gestoliveprod/records/accueilInternaute
5.149	44.365	France	Southern France	GESTOLIVE SITE - http://www.afidol.org/gestoliveprod/records/accueilInternaute
5.139	44.367	France	Southern France	GESTOLIVE SITE - http://www.afidol.org/gestoliveprod/records/accueilInternaute
5.121	44.373	France	Southern France	GESTOLIVE SITE - http://www.afidol.org/gestoliveprod/records/accueilInternaute
5.105	44.385	France	Southern France	GESTOLIVE SITE - http://www.afidol.org/gestoliveprod/records/accueilInternaute
5.225	44.389	France	Southern France	GESTOLIVE SITE - http://www.afidol.org/gestoliveprod/records/accueilInternaute
5.076	44.408	France	Southern France	GESTOLIVE SITE - http://www.afidol.org/gestoliveprod/records/accueilInternaute
4.166	44.409	France	Southern France	GESTOLIVE SITE - http://www.afidol.org/gestoliveprod/records/accueilInternaute
5.269	44.417	France	Southern France	GESTOLIVE SITE - http://www.afidol.org/gestoliveprod/records/accueilInternaute
References
Cheyppe-Buchmann, S. (2010) Variabilité génétique, hybridation et succès des invasions biologiques: cas de l'auxiliaire de lutte biologique Psyttalia lounsburyi (Hymenoptera, Braconidae). Université de Sophia-Antipolis, Nice.
Copeland, R.S., White, I., Okumu, M., Machera, P. & Wharton, R.A. (2004) Insects associated with fruits of the Oleaceae (Asteridae, Lamiales) in Kenya, with special reference to the Tephritidae (Diptera). Bishop Museum Bulletin in Entomology, 12, 135-164.
Dogaç, E., Kandemir, İ. & Taskin, V. (2013) The genetic polymorphisms and colonization process of olive fly populations in Turkey. PloS one, 8, e56067.
Frah, N. (2014) Eude de quelques aspects bioécologiques de la mouche de l'olive Bactrrocera Oleae (Diptera: Tephritidae) dans deux oliveraies de l'est-Algérien à étages bioclimatiques distincts. Dixième conférence internationale sur les ravageurs en Agriculture, Montpellier, France.
Frey, J.E., Guillén, L., Frey, B., Samietz, J., Rull, J. & Aluja, M. (2013) Developing diagnostic SNP panels for the identification of true fruit flies (Diptera: Tephritidae) within the limits of COI-based species delimitation. BMC evolutionary biology, 13, 106.
Kastanis, P., Eliopoulos, E., Goulielmos, G.N., Tsakas, S. & Loukas, M. (2003) Macroevolutionary relationships of species of Drosophila melanogaster group based on mtDNA sequences. Molecular phylogenetics and evolution, 28, 518-528.
Matallanas, B., Lantero, E., M'Saad, M., Callejas, C. & Ochando, M. (2013) Genetic polymorphism at the cytochrome oxidase I gene in mediterranean populations of Batrocera Oleae (Diptera: Tephritidae). Journal of Applied Entomology, 137, 624-630.
Mazzon, L., Martinez-Sañudo, I., Simonato, M., Squartini, A., Savio, C. & Girolami, V. (2010) Phylogenetic relationships between flies of the Tephritinae subfamily (Diptera, Tephritidae) and their symbiotic bacteria. Molecular phylogenetics and evolution, 56, 312-326.
Nardi, F., Carapelli, A., Dallai, R., Roderick, G.K. & Frati, F. (2005) Population structure and colonization history of the olive fly, Bactrocera oleae (Diptera, Tephritidae). Molecular Ecology, 14, 2729-2738.
Noori, H. & Shirazi, J. (2012) A Study on the Population Sampling of Olive Fruit Fly Adult, Bactrocera oleae Gmelin (Diptera: Tephritidae), Using McPhail Traps in Tarom Sofla Region (Iran). VII International Symposium on Olive Growing 1057, pp. 293-300.
Pucci, C., Iannotta, N., Duro, N., Jaupi, A., Thomaj, F., Speranza, S. & Paparatti, B. (2013) Application of a statistical forecast model on the olive fruit fly (Bactrocera oleae) infestation and oil analysis in Albania. Bulletin of Insectology, 66, 309-314.
Savio, C., Mazzon, L., Martinez-Sañudo, I., Simonato, M., Squartini, A. & Girolami, V. (2012) Evidence of two lineages of the symbiont ‘Candidatus Erwinia dacicola’in Italian populations of Bactrocera oleae (Rossi) based on 16S rRNA gene sequences. International journal of systematic and evolutionary microbiology, 62, 179-187.
Segura, M., Callejas, C. & Ochando, M. (2008) Bactrocera oleae: a single large population in Northern Mediterranean basin. Journal of Applied Entomology, 132, 706-713.
van Asch, B., Pereira-Castro, I., Rei, F. & Costa, L.T. (2012) Mitochondrial haplotypes reveal olive fly (Bactrocera oleae) population substructure in the Mediterranean. Genetica, 140, 181-187.
Van Houdt, J.K.J., Breman, F.C., Virgilio, M. & De Meyer, M. (2010) Recovering full DNA barcodes from natural history collections of Tephritid fruitflies (Tephritidae, Diptera) using mini barcodes. Molecular Ecology Resources, 10, 459-465.
Zygouridis, N.E., Augustinos, A.A., Zalom, F.G. & Mathiopoulos, K.D. (2008) Analysis of olive fly invasion in California based on microsatellite markers. Heredity, 102, 402-412.

## Sheet: Ceratitis fasciventris
Longitude	Latitude	Country	Locality	Reference
14.9167	-9.3	Angola	N'dalatando	GBIF - http://www.gbif.org/
13.1833	-15.1167	Angola	Fazenda Bruco	GBIF - http://www.gbif.org/
2.65	9.433	Benin	Komi	Virgilio et al. 2013
2.56667	8.9	benin	Koro	Virgilio et al. 2008
29.3611	-3.39389	Burundi	Isabu	GBIF - http://www.gbif.org/
2.61667	9.35	Benin	Parakou	GBIF - http://www.gbif.org/
2.56667	8.9	Benin	Koro	GBIF - http://www.gbif.org/
2.675	9.65417	Benin	Kakara	GBIF - http://www.gbif.org/
2.25	9.5	Benin	Benin	GBIF - http://www.gbif.org/
1.7	9.66667	Benin	Sirou	GBIF - http://www.gbif.org/
2.08889	6.32639	Benin	Ouidah	GBIF - http://www.gbif.org/
2.13333	6.73333	Benin	Niaouli	GBIF - http://www.gbif.org/
29.45	-1.18333	RD Congo	Ruthshuru	GBIF - http://www.gbif.org/
26.3333	-6.18333	RD Congo	Katompi	GBIF - http://www.gbif.org/
27.4667	-11.6667	RD Congo	Lubumbashi	GBIF - http://www.gbif.org/
29.045	-1.57361	RD Congo	Sake	GBIF - http://www.gbif.org/
13.0833	-5.45	RD Congo	Luki Forest Reserve	GBIF - http://www.gbif.org/
29.2	-0.983333	RD Congo	Kilima	GBIF - http://www.gbif.org/
13.05	-5.85	RD Congo	Boma	GBIF - http://www.gbif.org/
29.3833	3.91667	RD Congo	Garamba National Park	GBIF - http://www.gbif.org/
30.9167	2.18333	RD Congo	Logo	GBIF - http://www.gbif.org/
28.7644	-2.26972	RD Congo	Mbayo, Bukavu	GBIF - http://www.gbif.org/
29.0158	-1.76167	RD Congo	Makelele	GBIF - http://www.gbif.org/
29.5167	-1.28333	RD Congo	Tshengelero Swamp	GBIF - http://www.gbif.org/
15.97	-1.165	Congo	Oyo	GBIF - http://www.gbif.org/
-5.63333	9.45	Ivory Coast	Korhogo	GBIF - http://www.gbif.org/
-4.08667	5.62778	Ivory Coast	Azaguié	GBIF - http://www.gbif.org/
-7.45	5.86667	Ivory Coast	Tai	GBIF - http://www.gbif.org/
36.8333	7.66667	Ethiopia	Jimma	GBIF - http://www.gbif.org/
36.7	9.21667	Ethiopia	Arjo	GBIF - http://www.gbif.org/
41.4	9.53333	Ethiopia	Erergota	GBIF - http://www.gbif.org/
38.4667	7.05	Ethiopia	Awassa	GBIF - http://www.gbif.org/
36.1635	8.9816	Ethiopia	Didessa	GBIF - http://www.gbif.org/
37.55	6.03333	Ethiopia	Arba Minch'	GBIF - http://www.gbif.org/
42.3322	9.22556	Ethiopia	Babile	GBIF - http://www.gbif.org/
38.5833	7.01667	Ethiopia	Wendo Genet (Shewa)	GBIF - http://www.gbif.org/
37.5547	6.00806	Ethiopia	Paradise Lodge	GBIF - http://www.gbif.org/
38.3075	6.36667	Ethiopia	Dilla	GBIF - http://www.gbif.org/
42.013	9.012	Ethiopia	Baduno	Virgilio et al. 2013
38.417	6.75	Ethiopia	Yirgalem	Virgilio et al. 2013
-0.833333	6.08333	Ghana	Kade	GBIF - http://www.gbif.org/
-9.46944	8.54611	Guinea	Macenta	GBIF - http://www.gbif.org/
-9.3	10.3833	Guinea	Kankan	GBIF - http://www.gbif.org/
-14.45	10.2833	Guinea	Foulaya	GBIF - http://www.gbif.org/
-4.08333	5.63333	Ivory Coast	Azaguie	GBIF - http://www.gbif.org/
34.8833	0.266667	Kenya	Kakamega Forest	GBIF - http://www.gbif.org/
35.2667	-0.183333	Kenya	Koru	GBIF - http://www.gbif.org/
35	1.01667	Kenya	Kitale	GBIF - http://www.gbif.org/
36.9167	-1.13333	Kenya	Ruiru	GBIF - http://www.gbif.org/
37.5094	-0.475	Kenya	Embu-Runyenjes Road	GBIF - http://www.gbif.org/
34.1	0.466667	Kenya	Busia	GBIF - http://www.gbif.org/
36.6333	-1.4	Kenya	Ngong Hills	GBIF - http://www.gbif.org/
35.3031	-0.361903	Kenya	Kericho Road (USAID point 2252)	GBIF - http://www.gbif.org/
37.5333	-1.15	Kenya	Matuu	GBIF - http://www.gbif.org/
36.6814	-1.10222	Kenya	Tigoni	GBIF - http://www.gbif.org/
34.4667	-1.06667	Kenya	Migori	GBIF - http://www.gbif.org/
35.2833	-0.366667	Kenya	Kericho	GBIF - http://www.gbif.org/
35.35	-0.0666667	Kenya	Tinderet Forest	GBIF - http://www.gbif.org/
35.0667	-0.166667	Kenya	Awasi	GBIF - http://www.gbif.org/
36.817	-1.283	Kenya	nairobi_icipe	Virgilio et al. 2013
37.45	-0.533	Kenya	Embu	Virgilio et al. 2013
34.883	0.267	Kenya	Kakamega forest	Virgilio et al. 2013
35.85	-1.25	Kenya	Kkarura	Virgilio et al. 2013
37.5479	-0.424204	Kenya	Kirimiri Forest	GBIF - http://www.gbif.org/
35.2667	0.183335	Kenya	Koru	GBIF - http://www.gbif.org/
36.7336	-1.30813	Kenya	Nong road	GBIF - http://www.gbif.org/
36.9667	-1.15	Kenya	Ruiru	GBIF - http://www.gbif.org/
37.5333	-0.616667	Kenya	Gachoka	Baliraine et al. 2004
34.45	-0.516667	Kenya	Homa Bay	Baliraine et al. 2004
37.5	-0.65	Kenya	Rurima	Baliraine et al. 2004
-7.65	11.33	Mali	Madina	Virgilio et al. 2013
-7.48333	11.4167	Mali	Bougouni	GBIF - http://www.gbif.org/
-8.2	10.6	Mali	Niassoumala	GBIF - http://www.gbif.org/
-7.65	11.3333	Mali	Madina	GBIF - http://www.gbif.org/
-8	12.65	Mali	Bamako	GBIF - http://www.gbif.org/
-5.8	11.1833	Mali	Waibera	GBIF - http://www.gbif.org/
-7.78333	12.6167	Mali	Baguineda	GBIF - http://www.gbif.org/
14.2107	-17.4069	Namibia	Etunda (Cunene River)	GBIF - http://www.gbif.org/
14.7881	-17.4461	Namibia	Mahenene Research Station	GBIF - http://www.gbif.org/
7.63333	11.1667	Nigeria	Samaru	GBIF - http://www.gbif.org/
7.7	11.0667	Nigeria	Zaria	GBIF - http://www.gbif.org/
8.51667	8.31667	Nigeria	Benue	GBIF - http://www.gbif.org/
29.7367	-2.61417	Rwanda	Butare (university)	GBIF - http://www.gbif.org/
30.07	-1.95083	Rwanda	Kigali (Gorillas Hotel)	GBIF - http://www.gbif.org/
29.7881	-2.07778	Rwanda	Gitarama	GBIF - http://www.gbif.org/
29.6729	-1.3566	Rwanda	Muhavura Mt	GBIF - http://www.gbif.org/
-11.5833	8.03333	Sierra Leone	Njala	GBIF - http://www.gbif.org/
-13.23	8.48	Sierra Leone	Freetown	GBIF - http://www.gbif.org/
-17.0103	14.9919	Senegal	Iba M'Baye (Noto)	GBIF - http://www.gbif.org/
-17.4333	14.6667	Senegal	Dakar	GBIF - http://www.gbif.org/
-15.8667	13.6167	Senegal	Keur Moussa	GBIF - http://www.gbif.org/
7.41667	1.61667	Sao Tome	Principé	GBIF - http://www.gbif.org/
6.65	0.27	Sao Tome	Sao Tomé	GBIF - http://www.gbif.org/
37.667	-6.817	Tanzania	morogoro	GBIF - http://www.gbif.org/
1.13778	6.23222	Togo	Zopomahé	GBIF - http://www.gbif.org/
0.636944	6.94528	Togo	Agomé Adisitoe	GBIF - http://www.gbif.org/
0.746944	6.84861	Togo	Agou Kebo Dalavé	GBIF - http://www.gbif.org/
37.65	-6.83333	Tanzania	Morogoro (SUA horticultural orchard)	GBIF - http://www.gbif.org/
37.5794	-7.08444	Tanzania	Nyandira	GBIF - http://www.gbif.org/
38.9167	-6.76667	Tanzania	Kibaha	GBIF - http://www.gbif.org/
33	-2.05	Tanzania	Ukerewe	GBIF - http://www.gbif.org/
30.0833	-0.416667	Uganda	Kalinzu Forest	GBIF - http://www.gbif.org/
31.5833	1.65	Uganda	Budongo	GBIF - http://www.gbif.org/
33.6167	1.71667	Uganda	Soroti	GBIF - http://www.gbif.org/
31.5561	1.73778	Uganda	Budongo Forest	GBIF - http://www.gbif.org/
32.5833	0.316667	Uganda	Kampala	GBIF - http://www.gbif.org/
30.4167	0.5	Uganda	Kibale Forest Reserve	GBIF - http://www.gbif.org/
29.6833	-1.28333	Uganda	Kisoro	GBIF - http://www.gbif.org/
31.4667	1.73333	Uganda	Busingiro	GBIF - http://www.gbif.org/
32.4667	0.0666667	Uganda	Entebbe	GBIF - http://www.gbif.org/
30.1	-0.233333	Uganda	Kichwamba	GBIF - http://www.gbif.org/
31.7333	-0.333333	Uganda	Masaka	Baliraine et al. 2004
32.4833	0.85	Uganda	Luwero	Baliraine et al. 2004
33.05	0.85	Uganda	Mbulamuti	Baliraine et al. 2004
32.1	0.433333	Uganda	kisule	Virgilio et al. 2008
24.8	-14.783	Zambia	kaomafarm	Virgilio et al. 2013
24.2667	-11.2333	Zambia	Ikelenge	GBIF - http://www.gbif.org/
28.6333	-12.9667	Zambia	Ndola	GBIF - http://www.gbif.org/
24.8	-14.7833	Zambia	Kaoma	GBIF - http://www.gbif.org/
27.7611	-15.8672	Zambia	Mazabuka	GBIF - http://www.gbif.org/
Baliraine, F., Bonizzoni, M., Guglielmino, C., Osir, E., Lux, S., Mulaa, F., Gomulski, L., Zheng, L., Quilici, S. & Gasperi, G. (2004) Population genetics of the potentially invasive African fruit fly species, Ceratitis rosa and Ceratitis fasciventris (Diptera: Tephritidae). Molecular Ecology, 13, 683-695.
Virgilio, M., Backeljau, T., Barr, N. & Meyer, M.D. (2008) Molecular evaluation of nominal species in the Ceratitis fasciventris, C. anonae, C. rosa complex (Diptera: Tephritidae). Molecular phylogenetics and evolution, 48, 270-280.
Virgilio, M., Delatte, H., Quilici, S., Backeljau, T. & De Meyer, M. (2013) Cryptic diversity and gene flow among three African agricultural pests: Ceratitis rosa, Ceratitis fasciventris and Ceratitis anonae (Diptera, Tephritidae). Molecular Ecology, 22, 2526-2539.

## Sheet: Rhagoletis pomonella
Longitude	Latitude	Country	Locality1	Locality2	Reference
-86.4997	32.5333	United States	Alabama	US 82 & Autauga County 10	Berlocher et al. 1993
-111.608	50.8417	Canada	Alberta	Red Deer River, northwest Dinosaur Provincial Park	GBIF - http://www.gbif.org/
-123.467	48.4667	Canada	British Columbia	Langford	GBIF - http://www.gbif.org/
-92.4543	16.7111	Mexico	Chiapas	Huixtan	Rull et al. 2006
-92.6167	16.7	Mexico	Chiapas	Rancho Nuevo	Rull et al. 2006
-92.6333	16.75	Mexico	Chiapas	San Cristobal de las Casas	Rull et al. 2006
-101.633	25.2986	Mexico	Coahuila	El tejocote	Rull et al. 2006
-99.1666	19.2834	Mexico	Mexico DF	Tlalpan	Rull et al. 2006
-98.7784	19.0295	Mexico	Estado de Mexico	Atlautla de Victoria	GBIF - http://www.gbif.org/
-100.767	19.6167	Mexico	Michoacan	Mil Cumbres	Michel et al. 2007
-100.3	19.6	Mexico	Michoacan	Agangeo	Michel et al. 2007
-99.1833	19.05	Mexico	Morelos	Coajomulco	Michel et al. 2007
-98.6	18.8833	Mexico	Puebla	San Martin	Michel et al. 2007
-99.2333	19.3333	Mexico	Mexico DF	Topilejo	Michel et al. 2007
-84.0313	32.7992	United States	Georgia	Musella (Bibb)	Berlocher et al. 1993
-83.8877	32.5547	United States	Georgia	Ft. Valley	Lyons‐Sobaski & Berlocher 2009
-83.7608	32.6583	United States	Georgia	Byron	Dambroski & Feder 2007
-83.43	32.4	United States	Georgia	Byron USDA ARS, Peach Co	Powell et al. 2012
-83.2529	32.48	United States	Georgia	US 80 & 1Ñ75 (Bibb)	Berlocher et al. 1993
-81.7902	32.7196	United States	Georgia	Thomasboro	Lyons‐Sobaski & Berlocher 2009
-99.6167	18.5833	Mexico	Guerrero	Peral Tetipac	Rull et al. 2006
-99.7741	20.2168	Mexico	Hidalgo	Ojuelos	Rull et al. 2006
-99.2341	20.6511	Mexico	Hidalgo	Ixmiquilpan	Rull et al. 2006
-99.2333	20.85	Mexico	Hidalgo	Duraznos	Rull et al. 2006
-99.0833	21.0333	Mexico	Hidalgo	El Alamo	Rull et al. 2006
-98.7167	20.7667	Mexico	Hidalgo	Achocoatlan	Rull et al. 2006
-98.6216	20.6245	Mexico	Hidalgo	Mojonera	Rull et al. 2006
-98.6333	20.25	Mexico	Hidalgo	Atotonilco	Rull et al. 2006
-98.7101	20.6485	Mexico	Hidalgo	Zoquizoquipan	Berlocher et al. 1993
-91.1959	39.9909	United States	Illinois	Adams	Pest Tracker - http://pest.ceris.purdue.edu/
-88.0034	42.3201	United States	Illinois	Lake	Pest Tracker - http://pest.ceris.purdue.edu/
-87.9853	41.4482	United States	Illinois	Will	Pest Tracker - http://pest.ceris.purdue.edu/
-87.8651	41.1412	United States	Illinois	Kankakee	Pest Tracker - http://pest.ceris.purdue.edu/
-87.7691	39.0065	United States	Illinois	Crawford	Pest Tracker - http://pest.ceris.purdue.edu/
-87.7487	39.6829	United States	Illinois	Edgar	Pest Tracker - http://pest.ceris.purdue.edu/
-87.738	40.1864	United States	Illinois	Vermilion	Pest Tracker - http://pest.ceris.purdue.edu/
-87.7344	38.7252	United States	Illinois	Lawrence	Pest Tracker - http://pest.ceris.purdue.edu/
-87.8772	38.0233	United States	Indiana	Posey	Pest Tracker - http://pest.ceris.purdue.edu/
-87.5951	38.3131	United States	Indiana	Gibson	Pest Tracker - http://pest.ceris.purdue.edu/
-85.0071	40.1655	United States	Indiana	Randolph	Pest Tracker - http://pest.ceris.purdue.edu/
-84.9986	40.4519	United States	Indiana	Jay	Pest Tracker - http://pest.ceris.purdue.edu/
-84.9956	41.4076	United States	Indiana	De kalb	Pest Tracker - http://pest.ceris.purdue.edu/
-84.992	41.648	United States	Indiana	Steuben	Pest Tracker - http://pest.ceris.purdue.edu/
-84.9753	39.1469	United States	Indiana	Dearborn	Pest Tracker - http://pest.ceris.purdue.edu/
-84.9643	38.9544	United States	Indiana	Ohio	Pest Tracker - http://pest.ceris.purdue.edu/
-84.9338	40.7624	United States	Indiana	Adams	Pest Tracker - http://pest.ceris.purdue.edu/
-84.9253	39.6225	United States	Indiana	Union	Pest Tracker - http://pest.ceris.purdue.edu/
-103.751	19.9529	Mexico	Jalisco	Tapalpa	Rull et al. 2006
-103.726	20.1413	Mexico	Jalisco	Atemajac de Brizuela	Rull et al. 2006
-103.667	19.6333	Mexico	Jalisco	Los Garcia	Rull et al. 2006
-103.006	19.9398	Mexico	Jalisco	Mazamitla	Rull et al. 2006
-88.8744	36.5042	United States	kentucky	Reelfoot Lake (Fulton)	Berlocher et al. 1993
-92.38	31.39	United States	Louisianna	Lake Latt, Grant Pr.	Powell et al. 2012
-92.07	31.27	United States	Louisianna	Dewey Wills WMA, La Salle Pr.	Powell et al. 2012
-91.55	32.04	United States	Louisianna	Fort Necessity, Caldwell Pr.	Powell et al. 2012
-70.7532	44.4981	United States	maine	Oxford	Pest Tracker - http://pest.ceris.purdue.edu/
-70.7118	43.4857	United States	maine	York	Pest Tracker - http://pest.ceris.purdue.edu/
-69.7653	44.4101	United States	maine	Kennebec	Pest Tracker - http://pest.ceris.purdue.edu/
-69.5327	44.0863	United States	maine	Lincoln	Pest Tracker - http://pest.ceris.purdue.edu/
-69.2827	45.8372	United States	maine	Piscataquis	Pest Tracker - http://pest.ceris.purdue.edu/
-69.2259	44.1668	United States	maine	Knox	Pest Tracker - http://pest.ceris.purdue.edu/
-69.1533	44.5074	United States	maine	Waldo	Pest Tracker - http://pest.ceris.purdue.edu/
-68.6497	45.4019	United States	maine	Penobscot	Pest Tracker - http://pest.ceris.purdue.edu/
-68.5951	46.6552	United States	maine	Aroostook	Pest Tracker - http://pest.ceris.purdue.edu/
-68.3421	44.7278	United States	maine	Hancock	Pest Tracker - http://pest.ceris.purdue.edu/
-67.6373	45.0467	United States	maine	Washington	Pest Tracker - http://pest.ceris.purdue.edu/
-97.3383	49.9033	Canada	Manitoba	Winnipeg	GBIF - http://www.gbif.org/
-79.2851	39.5665	United States	maryland	US 40/48 at eastern continental divide (Garrett)	Berlocher et al. 1993
-76.8727	38.7848	United States	maryland	Beltsville Nat. Agric. Res. Center (Prince Georges)	Berlocher et al. 1993
-73.2013	42.3692	United States	massachusetts	Berkshire	Pest Tracker - http://pest.ceris.purdue.edu/
-72.6639	42.3406	United States	massachusetts	Hampshire	Pest Tracker - http://pest.ceris.purdue.edu/
-72.6301	42.134	United States	massachusetts	Hampden	Pest Tracker - http://pest.ceris.purdue.edu/
-72.5865	42.5806	United States	massachusetts	Franklin	Pest Tracker - http://pest.ceris.purdue.edu/
-70.2969	41.7271	United States	massachusetts	Barnstable	Pest Tracker - http://pest.ceris.purdue.edu/
-70.0628	41.2823	United States	massachusetts	Nantucket	Pest Tracker - http://pest.ceris.purdue.edu/
-72.5179	42.3656	United States	massachussets	Amherst	Berlocher et al. 1993
-100.07	19.17	Mexico	Mexico	Carretera a Zitacuaro	Rull et al. 2006
-100	19.05	Mexico	Mexico	Valle de Bravo	Rull et al. 2006
-99.6988	19.3955	Mexico	Mexico	Toluca	Rull et al. 2006
-98.8843	19.5055	Mexico	Mexico	Texcoco	Rull et al. 2006
-98.65	19.3333	Mexico	Mexico	Rio Frio	Rull et al. 2006
-86.5904	41.8846	United States	Michigan	Sawyer (Berrien)	Lyons‐Sobaski & Berlocher 2009
-86.1012	42.5952	United States	Michigan	Fennville	Dambroski & Feder 2007
-85.8108	43.3359	United States	Michigan	Grant	Dambroski & Feder 2007
-85.44	43.09	United States	michigan	Casnov	Pest Tracker - http://pest.ceris.purdue.edu/
-84.5555	42.7325	United States	michigan	East Lansing	Smith & Bush 1997
-84.483	42.737	United States	michigan	East Lansing	Berlocher et al. 1993
-102.363	19.3361	Mexico	Michoacan	Tancitaro	Rull et al. 2006
-102.05	19.4667	Mexico	Michoacan	Uruapan	Rull et al. 2006
-101.374	20	Mexico	Michoacan	Villa Morelos	Rull et al. 2006
-100.767	19.6167	Mexico	Michoacan	Mil Cumbres	Rull et al. 2006
-100.617	19.6833	Mexico	Michoacan	Ciudad Hidalgo	Rull et al. 2006
-100.294	19.608	Mexico	Michoacan	Angangueo	Rull et al. 2006
-96.7831	48.7758	United States	minnesota	Kittson	Pest Tracker - http://pest.ceris.purdue.edu/
-96.4907	46.8917	United States	minnesota	Clay	Pest Tracker - http://pest.ceris.purdue.edu/
-92.6742	46.5906	United States	minnesota	Carlton	Pest Tracker - http://pest.ceris.purdue.edu/
-92.4699	47.6061	United States	minnesota	St Louis	Pest Tracker - http://pest.ceris.purdue.edu/
-92.4058	44.0035	United States	minnesota	Olmsted	Pest Tracker - http://pest.ceris.purdue.edu/
-92.2292	44.2848	United States	minnesota	Wabasha	Pest Tracker - http://pest.ceris.purdue.edu/
-92.0916	43.6726	United States	minnesota	Fillmore	Pest Tracker - http://pest.ceris.purdue.edu/
-91.7808	43.9865	United States	minnesota	Winona	Pest Tracker - http://pest.ceris.purdue.edu/
-91.49	43.6708	United States	minnesota	Houston	Pest Tracker - http://pest.ceris.purdue.edu/
-91.447	47.6317	United States	minnesota	Lake	Pest Tracker - http://pest.ceris.purdue.edu/
-90.5372	47.898	United States	minnesota	Cook	Pest Tracker - http://pest.ceris.purdue.edu/
-99.2418	19.054	Mexico	Morelos	Tres Marias	Rull et al. 2006
-99.1836	19.05	Mexico	Morelos	Coajomulco	Rull et al. 2006
-90.47	32.51	United States	Mississippi	Rolling Fork, Sharkey Co.	Powell et al. 2012
-66.0631	45.273	Canada	New Brunswick	St. John	GBIF - http://www.gbif.org/
-64.4945	45.0769	Canada	New Scotland	Kentville	Smith & Bush 1997
-79.3651	42.2327	United States	New-York	Chautauqua	Pest Tracker - http://pest.ceris.purdue.edu/
-73.433	43.3152	United States	New-York	Washington	Pest Tracker - http://pest.ceris.purdue.edu/
-72.8391	40.8748	United States	New-York	Suffolk	Pest Tracker - http://pest.ceris.purdue.edu/
-78.6389	35.7791	United States	North carolina	Raleigh	Dambroski & Feder 2007
-65.7602	44.2929	Canada	Nova Scotia	Digby County	GBIF - http://www.gbif.org/
-65.7019	44.612	Canada	Nova Scotia	Smith's Cove	GBIF - http://www.gbif.org/
-65.05	44.933	Canada	Nova Scotia	Nictaux	GBIF - http://www.gbif.org/
-64.6092	45.0181	Canada	Nova Scotia	Kings County	GBIF - http://www.gbif.org/
-64.3589	45.091	Canada	Nova Scotia	Wolfville	GBIF - http://www.gbif.org/
-64.1587	44.997	Canada	Nova Scotia	Falmouth	GBIF - http://www.gbif.org/
-61.8931	45.73	Canada	Nova Scotia	Morristown	GBIF - http://www.gbif.org/
-100.2	24.9167	Mexico	Nuevo Leon	El Orito	Rull et al. 2006
-84.6438	39.7405	United States	Ohio	Preble	Pest Tracker - http://pest.ceris.purdue.edu/
-84.6183	40.5397	United States	Ohio	Mercer	Pest Tracker - http://pest.ceris.purdue.edu/
-80.7626	41.3135	United States	Ohio	Trumbull	Pest Tracker - http://pest.ceris.purdue.edu/
-80.7601	40.3832	United States	Ohio	Jefferson	Pest Tracker - http://pest.ceris.purdue.edu/
-80.7493	41.7085	United States	Ohio	Ashtabula	Pest Tracker - http://pest.ceris.purdue.edu/
-80.2481	43.544	Canada	Ontario	Guelph	GBIF - http://www.gbif.org/
-77.7352	44.0428	Canada	Ontario	Brighton	GBIF - http://www.gbif.org/
-77.3832	44.1628	Canada	Ontario	Belleville	GBIF - http://www.gbif.org/
-75.8367	45.3033	Canada	Ontario	Ottawa	GBIF - http://www.gbif.org/
-80.3513	40.6834	United States	Pennsylvania	Beaver	Pest Tracker - http://pest.ceris.purdue.edu/
-75.1133	40.3349	United States	Pennsylvania	Bucks	Pest Tracker - http://pest.ceris.purdue.edu/
-75.0331	41.3325	United States	Pennsylvania	Pike	Pest Tracker - http://pest.ceris.purdue.edu/
-98.6	18.8833	Mexico	Puebla	San Martin Zacatempan	Rull et al. 2006
-98.0667	19.7167	Mexico	Puebla	Chingnahuapan	Rull et al. 2006
-97.95	19.9667	Mexico	Puebla	Poxcuatzingo	Rull et al. 2006
-97.5	19.8333	Mexico	Puebla	Miradores	Rull et al. 2006
-73.94	45.43	Canada	Quebec	Ste-Anne-de-Bellevue	GBIF - http://www.gbif.org/
-73.65	45.5633	Canada	Quebec	Montreal	GBIF - http://www.gbif.org/
-73.5839	45.047	Canada	Quebec	Hemmingford	GBIF - http://www.gbif.org/
-64.8667	48.8167	Canada	Quebec	Gaspé	GBIF - http://www.gbif.org/
-99.5667	20.9167	Mexico	Queretaro	San Joaquin	Rull et al. 2006
-100.636	22.0794	Mexico	San Luis Potosi	Valle de los fantasmas	Rull et al. 2006
-100.183	24.8667	Mexico	Nuevo Leon	Nuevo Leon	Michel et al. 2007
-97.9333	20	Mexico	Veracruz	Xoxoncaxtla	Michel et al. 2007
-97.25	19.5667	Mexico	Veracruz	Perote	Michel et al. 2007
-82.2938	33.9135	United States	South Carolina	Clarks Hill Reservoir (McCormick)	Berlocher et al. 1993
-81.7239	33.5574	United States	South Carolina	Spiderweb, Aiken County, South Carolina, USA	BUGGUIDE - http://bugguide.net/node/view/15740
-80.5887	34.3379	United States	South Carolina	Clemson University Sandhills Res. Sta. (Kershaw)	Berlocher et al. 1993
-103.794	44.3627	United States	South Carolina	Lawrence	Pest Tracker - http://pest.ceris.purdue.edu/
-96.9514	45.634	United States	South Carolina	Roberts	Pest Tracker - http://pest.ceris.purdue.edu/
-96.7955	44.3683	United States	South Carolina	Brookings	Pest Tracker - http://pest.ceris.purdue.edu/
-96.7923	43.6736	United States	South Carolina	Minnehaha	Pest Tracker - http://pest.ceris.purdue.edu/
-96.7701	45.1723	United States	South Carolina	Grant	Pest Tracker - http://pest.ceris.purdue.edu/
-96.7228	43.2804	United States	South Carolina	Lincoln	Pest Tracker - http://pest.ceris.purdue.edu/
-96.6743	44.0217	United States	South Carolina	Moody	Pest Tracker - http://pest.ceris.purdue.edu/
-96.6713	44.756	United States	South Carolina	Deuel	Pest Tracker - http://pest.ceris.purdue.edu/
-96.6594	42.8356	United States	South Carolina	Union	Pest Tracker - http://pest.ceris.purdue.edu/
-85.7224	35.396	United States	Tennessee	Savage Gulf Natural Area (Grundy)	Berlocher et al. 1993
-99.0782	30.2782	United States	Texas	Dinosaur Rd. (Gillespie)	Lyons‐Sobaski & Berlocher 2009
-94.6175	31.62	United States	Texas	Nacogdoches (Nacogdoches)	Berlocher et al. 1993
-94.46	31.31	United States	Texas	SFA Exp. Forest, Nacogdoches Co.	Powell et al. 2012
-94.45	31.21	United States	Texas	Morris Ferris Park, Angelina Co.	Powell et al. 2012
-94.31	31.24	United States	Texas	Marion Ferry, Angelina Co.	Powell et al. 2012
-98.2	19.4167	Mexico	Tlaxcala	Xaltocan	Rull et al. 2006
-97.06	19.38	Mexico	Veracruz	Las Vigas	Rull et al. 2006
-96.9667	19.5833	Mexico	Veracruz	El Rosario	Rull et al. 2006
-96.95	19.6	Mexico	Veracruz	Rafael Lucio	Rull et al. 2006
-96.9333	19.5833	Mexico	Veracruz	Piletas	Rull et al. 2006
-97.0833	19.6333	Mexico	Veracruz	La Joya	Rull et al. 2006
-73.2912	44.7933	United States	vermont	Grand isle	Pest Tracker - http://pest.ceris.purdue.edu/
-73.1391	44.028	United States	vermont	Addison	Pest Tracker - http://pest.ceris.purdue.edu/
-73.0923	43.0334	United States	vermont	Bennington	Pest Tracker - http://pest.ceris.purdue.edu/
-72.5866	43.5764	United States	vermont	Windsor	Pest Tracker - http://pest.ceris.purdue.edu/
-72.3741	44.0013	United States	vermont	Orange	Pest Tracker - http://pest.ceris.purdue.edu/
-72.2444	44.8274	United States	vermont	Orleans	Pest Tracker - http://pest.ceris.purdue.edu/
-72.1034	44.4602	United States	vermont	Caledonia	Pest Tracker - http://pest.ceris.purdue.edu/
-71.7394	44.7252	United States	vermont	Essex	Pest Tracker - http://pest.ceris.purdue.edu/
-81.2238	36.657	United States	Virginia	Mt. Rogers (Grayson)	Berlocher et al. 1993
-89.5011	43.25	United States	wisconsin	Dane county	BUGGUIDE - http://bugguide.net/node/view/15740
-122.304	47.1905	United States	Washington	Pullayup	Yee, Landolt & Darnell 2006
-122.744	45.9056	United States	Washington	Woodland	Yee, Landolt & Darnell 2006
-122.663	45.6319	United States	Washington	Vancouver	Yee, Landolt & Darnell 2006
-122.049	45.6176	United States	Washington	Skamania	Yee, Landolt & Darnell 2006
-118.789	45.6721	United States	Oregon	Pendleton	Yee, Landolt & Darnell 2006
-116.626	45.392	United States	Oregon	Hells_canyon	Hood et al. 2013
-122.864	44.9337	United States	Oregon	Willamete valley	AliNiazee & Westcott 1986
-111.578	40.1303	United States	Utah	Mapleton	Alton & Murray 2013
-105.271	40.015	United States	Colorado	Boulder	Hood et al. 2014
-107.01	37.27	United States	Colorado	Pagosa Springs	Hood et al. 2014
-108.38	37.35	United States	Colorado	Durango	Hood et al. 2014
-107.95	39.24	United States	Colorado	Mesa	Hood et al. 2014
-112.611	42.1535	United States	Idaho	Onelda	Pest Tracker - http://pest.ceris.purdue.edu/
References
AliNiazee, M. & Westcott, R. (1986) Distribution of the apple maggot, Rhagoletis pomonella (Diptera: Tephritidae) in Oregon. Journal of the Entomological Society of British Columbia, 83, 54:56.
Berlocher, S., McPheron, B., Feder, J. & Bush, G. (1993) Genetic differentiation at allozyme loci in the Rhagoletis pomonella (Diptera: Tephritidae) species complex. Annals of the Entomological Society of America, 86, 716-727.
Dambroski, H. & Feder, J. (2007) Host plant and latitude‐related diapause variation in Rhagoletis pomonella: a test for multifaceted life history adaptation on different stages of diapause development. Journal of evolutionary biology, 20, 2101-2112.
Hood, G.R., Glover, M., Tait, C., Yee, W.L. & Feder, J.L. (2014) Detection of an apple-infesting population of Rhagoletis pomonella (Walsh 1867)(Diptera: Tephritidae) in the state of Colorado, USA. The Pan-Pacific Entomologist, 90, 4-10.
Hood, G.R., Yee, W., Goughnour, R.B., Sim, S.B., Egan, S.P., Arcella, T., Saint-Jean, G., Powell, T.H., Xu, C.C. & Feder, J.L. (2013) The geographic distribution of Rhagoletis pomonella (Diptera: Tephritidae) in the western United States: introduced species or native population? Annals of the Entomological Society of America, 106, 59-65.
Lyons‐Sobaski, S. & Berlocher, S.H. (2009) Life history phenology differences between southern and northern populations of the apple maggot fly, Rhagoletis pomonella. Entomologia Experimentalis et Applicata, 130, 149-159.
Michel, A.P., Rull, J., Aluja, M. & Feder, J.L. (2007) The genetic structure of hawthorn‐infesting Rhagoletis pomonella populations in Mexico: implications for sympatric host race formation. Molecular Ecology, 16, 2867-2878.
Powell, T.H., Cha, D.H., Linn, C.E. & Feder, J.L. (2012) On the scent of standing variation for speciation: behavioral evidence for native sympatric host races of Rhagoletis pomonella (Diptera: Tephritidae) in the southern United States. Evolution, 66, 2739-2756.
Rull, J., Aluja, M., Feder, J. & Berlocher, S. (2006) Distribution and host range of hawthorn-infesting Rhagoletis (Diptera: Tephritidae) in Mexico. Annals of the Entomological Society of America, 99, 662-672.
Smith, J.J. & Bush, G.L. (1997) Phylogeny of the genus Rhagoletis (Diptera: Tephritidae) inferred from DNA sequences of mitochondrial cytochrome oxidase II. Molecular phylogenetics and evolution, 7, 33-43.
Yee, W.L., Landolt, P.J. & Darnell, T.J. (2006) Attraction of Rhagoletis pomonella (Diptera: Tephritidae) and non-target flies to traps baited with ammonium carbonate and fruit volatile lures in Washington and Oregon. Journal of Agricultural and Urban Entomology, 23, 133-149.
Alton, D. & Murray, M. (2013) Apple Maggot. Utah Pest Fact Sheet of the Utah State University Extension and Utah Plant Pest Diagnostic Laboratory- ENT-06-87.
